# Supplementary material for: Ascorbate Alleviates Fe Deficiency-Induced Stress in Cotton (Gossypium hirsutum) by Modulating ABA Levels
Source: Front Plant Sci. 2017 Jan 4;7:1997. doi: 10.3389/fpls.2016.01997 (PMC5209387; doi:10.3389/fpls.2016.01997)
Supplement: Supplementary file 1 [file Table_1.xlsx]

## Sheet: Supplementary Table 1
Supplementary Table 1 List of primers used for real time in the study.
GeneID	Primer	Sequence
DQ116411	GhUB7S	GAAGGCATTCCACCTGACCAAC
	GhUB7AS	CTTGACCTTCTTCTTCTTGTGCTTG
Gh_A05G0863	GhAPX1S2	GCCGTTGAGATTACTGGTGGA
	GhAPX1AS2	GACCCATTTGAGCACTAAACACC
Gh_D08G2093	GhAPX8RTS1	CGTGGCTTTCCTATCTTCATTTC
	GhAPX8RTAs2	TCCTCGCTAACGGTTGGGTAA
Gh_D08G2095	GhAPX10RTS2	GCCAACGACACACAGATGTTTTAG
	GhAPX10RTAS2	AACGGATAACAAGTTTCAACACAA
Gh_D08G2094	GhAPX9RTS2	CTGAGGGTCGTCTTCCCAATGC
	GhAPX9RTAS2	CGGAAATCTCCCCAAATAAAACCAC
Gh_D09G0859	FIT1s	ATGAGCTGTGACTTTTGAGACCCT
	FIT1as	CTGACCAATAGTGTAAAGCCGACC
Gh_D11G0960	FRO2s	GACCTCAATCTAACCATTTCCTAAG
	FRO2as	GAACCAGTCATAGGTAGCAACAGG
Gh_D10G2127	FRO7s	TATCCTCCACCGCATTAACGATG
	FRO7as	CGATGCCACATGAACCTTACCTT
Gh_D10G0440	IRT1s	AAGGGATGGGTCTTGGAGGTTG
	IRT1as	TGTTCCGAATGGGGTCGTTAC
Gh_D13G0136	ABA2S	TTGGTGAGAGCATTGTGCGT
	ABA2AS	CGGCCCGAACTTGTTCTTCT
Gh_D02G0232	UGT2S	CGTCGAGTTCCACCCACAAT
	UGT2AS	CCGGAAAGATGGAGGCTACG
Gh_A03G1635	UGT84B1S	TGCTGAAAGTCTCGGCATCC
	UGT84B1AS	GCATGGACGGCAACTGAAC
Gh_A12G1838	CCD4S	ACCTTATTATGCTCCTCTCCCCTA
	CCD4AS	GGTGGACAGCCTTGGTTCTACTC
Gh_D09G0992	AAO3S	TGATAAGACGAATAATCCAGCAGAG
	AAO3AS	CATCAACAATGGGTCGGTAACC
Gh_A08G1344	ABAH2S	TCGTGCTTGTCACCAAGTCTCA
	ABAH2AS	GTGGTAATCAGCCTGCCTTCC
Gh_A12G1830	ABAH1S	TCACCACTTATCAGCCACTTCAC
	ABAH1AS	ATTGGGGTTCTGGGAGTAAAGG
Gh_A05G0327	IRT3S	CGGCATTGCTATTCCACTCAT
	IRT3AS	CCTGAAAATGGGAACTTTGACC
Gh_D10G2274	IRT2S	TTGATGGCAAAATGGGCTTAGA
	IRT2AS	CCCTGCAATATGGAGTAAACGA
Gh_D02G1179	BHLHS	CATTTTTGAACAAGAAGGGGCT
	BHLHAS	AATAGCAGACCAAATGAAACCAGT
Gh_A02G0343	BHLH92S	CTCGATAGTTCAAACGGCAACC
	BHLH92AS	CGAATCCAATGTCTTCAAGCACT
Gh_D01G0575	ILR3S	GCAGTGGATACTTCACAGGACC
	ILR3AS	CTTCAGCGAAATCTAAACAGCC
Gh_D11G1337	BHLH3S	GTGAAGCAAAGTTGTTTCCACAGT
	BHLH3AS	TCTTCCTTGGTTTCCGCTCAT
Gh_A05G0570	ORG2S2	TGATGTATGAAGGCGGCAGTG
	ORG2AS2	CAGCAATGAACGGAGGGATGA

## Sheet: Supplementary Table 2
Supplementary Table 2 Enriched GO terms of up-regulated genes in +Fe in the comparison of +Fe vs -Fe
GO-ID	Term	Category	FDR	P-Value	#Test	#Ref	#notAnnotTest	#notAnnotRef	Over/Under	TestSeqs	RefSeqs
GO:0005874	microtubule	C	3.29071e-16	2.03633e-19	28	78	1122	38715	OVER	Gh_D11G3344, Gh_D02G2420, Gh_A02G0819, Gh_A05G3802, Gh_D05G1052, Gh_D11G0806, Gh_D02G0869, Gh_A11G2742, Gh_A03G1585, Gh_D03G1455, Gh_D03G1452, Gh_A03G0126, Gh_D13G2360, Gh_A05G3784, Gh_A11G0858, Gh_D07G1176, Gh_A11G2095, Gh_D05G2068, Gh_D05G1777, Gh_A08G2390, Gh_A08G2381, Gh_D08G1960, Gh_Sca004867G04, Gh_A11G0689, Gh_D08G1948, Gh_A04G1008, Gh_D13G1047, Gh_D04G1558	Gh_D08G1025, Gh_A07G1134, Gh_A07G1077, Gh_Sca066028G01, Gh_D09G0419, Gh_Sca131739G01, Gh_A08G0339, Gh_D09G0095, Gh_D09G0062, Gh_D09G0019, Gh_D03G1454, Gh_D06G2276, Gh_A12G0996, Gh_D13G2200, Gh_D03G1145, Gh_D04G0862, Gh_A05G2179, Gh_A12G0797, Gh_A12G0730, Gh_A03G0694, Gh_A09G2511, Gh_D04G0399, Gh_A09G2388, Gh_Sca192988G01, Gh_A03G0396, Gh_A03G0129, Gh_A03G0127, Gh_D08G0580, Gh_D08G0436, Gh_Sca2518…
GO:0015630	microtubule cytoskeleton	C	3.92071e-11	1.22121e-13	41	322	1109	38471	OVER	Gh_D11G3344, Gh_A02G1492, Gh_D02G2420, Gh_A02G0819, Gh_D07G1247, Gh_A05G3802, Gh_A08G1033, Gh_D05G1052, Gh_D11G0806, Gh_D03G0222, Gh_D10G0664, Gh_D02G0869, Gh_A07G1150, Gh_A11G2742, Gh_A13G0283, Gh_D13G0302, Gh_A03G1585, Gh_D03G1455, Gh_D03G1452, Gh_A03G0126, Gh_D13G2360, Gh_A05G3784, Gh_A11G0858, Gh_D08G1311, Gh_D07G1176, Gh_D03G1273, Gh_A11G2095, Gh_D11G2118, Gh_D05G2068, Gh_D05G1777, Gh_A08G23…	Gh_D05G0227, Gh_D05G0167, Gh_A07G1241, Gh_D09G0787, Gh_D08G1025, Gh_Sca076099G01, Gh_A07G1134, Gh_A07G1127, Gh_D12G0106, Gh_A04G0192, Gh_A04G0142, Gh_D09G0693, Gh_D09G0653, Gh_D09G0602, Gh_A07G1077, Gh_A08G0739, Gh_D05G3887, Gh_A04G0035, Gh_A08G0691, Gh_D09G0478, Gh_Sca066028G01, Gh_D09G0419, Gh_D05G3699, Gh_Sca114117G01, Gh_D05G3513, Gh_Sca131739G01, Gh_A08G0339, Gh_D05G3487, Gh_A08G0273, Gh_D09…
GO:0005856	cytoskeleton	C	3.92071e-11	1.3344e-13	50	469	1100	38324	OVER	Gh_D11G3344, Gh_A02G1492, Gh_D02G2420, Gh_A02G0819, Gh_D07G1247, Gh_A05G3802, Gh_A03G1103, Gh_A08G1033, Gh_D05G1052, Gh_D11G0806, Gh_D03G0222, Gh_D10G0664, Gh_D02G2242, Gh_D02G0869, Gh_A11G2432, Gh_D12G0311, Gh_A07G1150, Gh_A11G2742, Gh_A08G0528, Gh_A13G0283, Gh_D13G0302, Gh_A03G1585, Gh_D03G1455, Gh_D03G1452, Gh_A03G0126, Gh_D13G2360, Gh_A05G3784, Gh_A11G0858, Gh_D08G1311, Gh_D07G1176, Gh_A13G05…	Gh_A07G1383, Gh_D05G0227, Gh_D05G0167, Gh_A07G1241, Gh_A13G0191, Gh_D05G0125, Gh_D09G0787, Gh_D08G1025, Gh_Sca076099G01, Gh_A07G1134, Gh_A08G0855, Gh_A07G1127, Gh_D12G0106, Gh_A04G0192, Gh_A04G0142, Gh_D09G0693, Gh_D09G0653, Gh_D09G0602, Gh_A07G1077, Gh_A08G0798, Gh_A08G0739, Gh_Sca006571G01, Gh_D05G3887, Gh_A04G0035, Gh_D09G0526, Gh_A08G0691, Gh_D09G0478, Gh_Sca066028G01, Gh_D09G0420, Gh_D09G041…
GO:0044430	cytoskeletal part	C	4.51503e-10	2.37486e-12	44	406	1106	38387	OVER	Gh_D11G3344, Gh_A02G1492, Gh_D02G2420, Gh_A02G0819, Gh_D07G1247, Gh_A05G3802, Gh_A08G1033, Gh_D05G1052, Gh_D11G0806, Gh_D03G0222, Gh_D10G0664, Gh_D02G0869, Gh_A11G2432, Gh_A07G1150, Gh_A11G2742, Gh_A13G0283, Gh_D13G0302, Gh_A03G1585, Gh_D03G1455, Gh_D03G1452, Gh_A03G0126, Gh_D13G2360, Gh_A05G3784, Gh_A11G0858, Gh_D08G1311, Gh_D07G1176, Gh_A13G0531, Gh_D03G1273, Gh_A11G2095, Gh_D11G2118, Gh_D05G20…	Gh_D05G0227, Gh_D05G0167, Gh_A07G1241, Gh_D05G0125, Gh_D09G0787, Gh_D08G1025, Gh_Sca076099G01, Gh_A07G1134, Gh_A08G0855, Gh_A07G1127, Gh_D12G0106, Gh_A04G0192, Gh_A04G0142, Gh_D09G0693, Gh_D09G0653, Gh_D09G0602, Gh_A07G1077, Gh_A08G0798, Gh_A08G0739, Gh_D05G3887, Gh_A04G0035, Gh_D09G0526, Gh_A08G0691, Gh_D09G0478, Gh_Sca066028G01, Gh_D09G0419, Gh_D05G3699, Gh_Sca114117G01, Gh_D05G3513, Gh_Sca1317…
GO:0005200	structural constituent of cytoskeleton	F	2.15576e-18	6.67006e-22	27	53	1123	38740	OVER	Gh_D11G3344, Gh_D02G2420, Gh_A02G0819, Gh_A05G3802, Gh_D05G1052, Gh_D11G0806, Gh_D02G0869, Gh_A11G2742, Gh_A03G1585, Gh_D03G1455, Gh_D03G1452, Gh_A03G0126, Gh_D13G2360, Gh_A05G3784, Gh_D07G1176, Gh_A11G2095, Gh_D05G2068, Gh_D05G1777, Gh_A08G2390, Gh_A08G2381, Gh_D08G1960, Gh_Sca004867G04, Gh_A11G0689, Gh_D08G1948, Gh_A04G1008, Gh_D13G1047, Gh_D04G1558	Gh_D08G1025, Gh_A07G1134, Gh_A07G1077, Gh_Sca066028G01, Gh_D09G0419, Gh_Sca131739G01, Gh_D09G0019, Gh_D03G1454, Gh_D06G2276, Gh_D13G2200, Gh_D03G1145, Gh_D04G0862, Gh_A05G2179, Gh_A12G0730, Gh_A03G0694, Gh_A09G2511, Gh_A09G2388, Gh_A03G0396, Gh_A03G0129, Gh_A03G0127, Gh_D08G0580, Gh_Sca251826G01, Gh_Sca165604G01, Gh_D11G3034, Gh_D05G2439, Gh_D02G1039, Gh_D13G1611, Gh_D13G1380, Gh_D13G1344, Gh_D06…
GO:0003924	GTPase activity	F	2.61965e-10	1.0537e-12	47	446	1103	38347	OVER	Gh_A04G0590, Gh_D11G3344, Gh_D02G2420, Gh_A02G0819, Gh_A11G0475, Gh_D12G0897, Gh_D02G0204, Gh_A12G0901, Gh_D05G1052, Gh_D11G0806, Gh_D10G1287, Gh_D02G0869, Gh_A05G0831, Gh_A12G2499, Gh_A01G1213, Gh_A11G2742, Gh_A10G0096, Gh_A03G1585, Gh_D03G1455, Gh_D03G1452, Gh_A03G0126, Gh_A05G1286, Gh_D13G2360, Gh_A05G3784, Gh_Sca006742G01, Gh_A11G0858, Gh_D12G2627, Gh_D07G1176, Gh_D10G0271, Gh_A10G0322, Gh_A1…	Gh_A13G0304, Gh_D09G0931, Gh_D08G1204, Gh_A07G1376, Gh_D05G0243, Gh_D05G0224, Gh_D12G0319, Gh_A04G0312, Gh_A07G1262, Gh_A07G1242, Gh_A13G0193, Gh_D12G0251, Gh_A13G0109, Gh_A04G0276, Gh_D09G0791, Gh_D09G0735, Gh_D12G0162, Gh_A07G1134, Gh_A08G0828, Gh_A13G0046, Gh_A13G0045, Gh_A13G0044, Gh_D09G0605, Gh_A07G1077, Gh_A07G1066, Gh_D12G0055, Gh_D05G3828, Gh_Sca066028G01, Gh_D09G0419, Gh_A08G0531, Gh_A0…
GO:0005525	GTP binding	F	3.18362e-10	1.47755e-12	59	669	1091	38124	OVER	Gh_A04G0590, Gh_D11G3344, Gh_D07G1288, Gh_D02G2420, Gh_A02G0819, Gh_A11G0475, Gh_D12G0897, Gh_A02G1450, Gh_A05G3802, Gh_D02G0204, Gh_D10G1771, Gh_A12G0901, Gh_D05G1052, Gh_D11G0806, Gh_D13G1171, Gh_A05G0517, Gh_D10G1287, Gh_D02G0869, Gh_A05G0831, Gh_A12G2499, Gh_A01G1213, Gh_A11G2742, Gh_A10G0096, Gh_A03G1585, Gh_D03G1455, Gh_D03G1452, Gh_A03G0126, Gh_A05G1286, Gh_D13G2360, Gh_A05G3784, Gh_Sca006…	Gh_A13G0304, Gh_A04G0435, Gh_D09G0978, Gh_D09G0931, Gh_D08G1204, Gh_A07G1376, Gh_D05G0243, Gh_D05G0224, Gh_D12G0319, Gh_D12G0308, Gh_D12G0305, Gh_A04G0312, Gh_A07G1262, Gh_A07G1242, Gh_A13G0193, Gh_D12G0251, Gh_A13G0109, Gh_A04G0276, Gh_A04G0248, Gh_D09G0791, Gh_D08G1025, Gh_D09G0735, Gh_D05G0052, Gh_D12G0162, Gh_A07G1134, Gh_A13G0086, Gh_A13G0085, Gh_A08G0828, Gh_A13G0046, Gh_A13G0045, Gh_A13G00…
GO:0008092	cytoskeletal protein binding	F	6.84713e-06	6.4322e-08	30	308	1120	38485	OVER	Gh_A02G1492, Gh_A13G0300, Gh_A13G1733, Gh_D07G1247, Gh_A08G1033, Gh_D03G0232, Gh_D03G0222, Gh_D10G0664, Gh_D02G2242, Gh_D05G0265, Gh_A11G2432, Gh_D12G0311, Gh_D13G2081, Gh_A07G1150, Gh_D13G0338, Gh_D01G0678, Gh_A13G0283, Gh_D13G0302, Gh_A05G0193, Gh_D08G1311, Gh_D05G3618, Gh_A01G1679, Gh_D03G1273, Gh_D11G2118, Gh_A03G1808, Gh_D03G1240, Gh_D02G2190, Gh_A12G1404, Gh_D11G2749, Gh_A09G0604	Gh_A07G1383, Gh_D05G0266, Gh_D05G0227, Gh_A07G1241, Gh_A13G0191, Gh_Sca076099G01, Gh_D12G0106, Gh_A04G0192, Gh_D09G0693, Gh_A04G0103, Gh_D09G0653, Gh_D09G0602, Gh_A08G0739, Gh_D05G3887, Gh_A04G0035, Gh_D09G0478, Gh_D09G0444, Gh_D09G0420, Gh_D05G3699, Gh_D05G3513, Gh_A08G0273, Gh_A10G2259, Gh_D05G3161, Gh_D02G2140, Gh_A10G2194, Gh_D10G1971, Gh_A11G1895, Gh_D02G2103, Gh_A05G2862, Gh_A11G1798, Gh_A1…
GO:0006633	fatty acid biosynthetic process	P	8.26054e-15	7.66758e-18	35	163	1115	38630	OVER	Gh_D10G1468, Gh_D06G1228, Gh_A10G1051, Gh_D07G0936, Gh_A03G0374, Gh_A12G2609, Gh_D05G3896, Gh_A05G0840, Gh_A10G0240, Gh_A06G0501, Gh_D03G1168, Gh_A01G1563, Gh_A03G1286, Gh_A13G1813, Gh_D10G2187, Gh_A07G0026, Gh_D13G2029, Gh_D09G2145, Gh_D04G0397, Gh_D13G2365, Gh_D02G1726, Gh_A10G1905, Gh_A13G1665, Gh_A09G1935, Gh_D04G0694, Gh_A07G0648, Gh_D13G2177, Gh_D10G0219, Gh_A05G1069, Gh_D13G1063, Gh_D09G00…	Gh_A13G0206, Gh_D05G0189, Gh_A07G1227, Gh_D12G0105, Gh_Sca127536G01, Gh_A08G0514, Gh_A08G0436, Gh_D05G3167, Gh_D05G3162, Gh_D02G2148, Gh_A05G2865, Gh_A02G1788, Gh_D13G2520, Gh_D13G2501, Gh_Sca006141G01, Gh_A12G0947, Gh_D13G2245, Gh_A05G2294, Gh_Sca047531G01, Gh_D10G1199, Gh_D10G1197, Gh_A03G0871, Gh_A03G0870, Gh_A03G0869, Gh_D13G2098, Gh_D04G0574, Gh_Sca144453G01, Gh_A06G1603, Gh_A09G2463, Gh_D07…
GO:0006184	obsolete GTP catabolic process	P	1.08036e-14	1.47622e-17	44	279	1106	38514	OVER	Gh_A04G0590, Gh_D11G3344, Gh_D02G2420, Gh_A02G0819, Gh_A11G0475, Gh_D12G0897, Gh_D02G0204, Gh_A12G0901, Gh_D05G1052, Gh_D11G0806, Gh_D10G1287, Gh_D02G0869, Gh_A05G0831, Gh_A12G2499, Gh_A11G2742, Gh_A03G1585, Gh_D03G1455, Gh_D03G1452, Gh_A03G0126, Gh_A05G1286, Gh_D13G2360, Gh_A05G3784, Gh_Sca006742G01, Gh_A11G0858, Gh_D12G2627, Gh_D07G1176, Gh_D10G0271, Gh_A10G0322, Gh_A11G2095, Gh_A12G0833, Gh_D0…	Gh_A13G0304, Gh_D05G0243, Gh_D05G0224, Gh_D12G0319, Gh_A04G0312, Gh_A07G1242, Gh_A13G0193, Gh_D12G0251, Gh_D09G0791, Gh_D09G0735, Gh_A07G1134, Gh_A07G1077, Gh_D05G3828, Gh_Sca066028G01, Gh_D09G0419, Gh_A08G0531, Gh_A08G0520, Gh_A08G0513, Gh_D09G0303, Gh_Sca060638G01, Gh_Sca131739G01, Gh_A08G0244, Gh_D05G3341, Gh_D02G2357, Gh_D02G2356, Gh_D09G0019, Gh_A08G0050, Gh_A08G0018, Gh_D02G2136, Gh_A11G186…
GO:0006631	fatty acid metabolic process	P	1.08036e-14	1.67136e-17	38	203	1112	38590	OVER	Gh_D10G1468, Gh_D06G1228, Gh_A10G1051, Gh_D07G0936, Gh_A03G0374, Gh_A12G2609, Gh_D05G3896, Gh_A05G0840, Gh_D10G1710, Gh_A10G0240, Gh_A06G0501, Gh_D03G1168, Gh_A01G1563, Gh_A03G1286, Gh_A13G1813, Gh_D10G2187, Gh_A07G0026, Gh_D13G2029, Gh_D09G2145, Gh_D04G0397, Gh_D01G0186, Gh_D13G2365, Gh_D02G1726, Gh_A10G1905, Gh_A13G1665, Gh_A09G1935, Gh_D04G0694, Gh_A07G0648, Gh_D13G2177, Gh_A10G1284, Gh_D10G02…	Gh_A13G0206, Gh_D05G0189, Gh_A07G1227, Gh_D12G0105, Gh_D09G0606, Gh_Sca127536G01, Gh_A08G0514, Gh_A08G0436, Gh_D05G3167, Gh_D05G3162, Gh_D02G2148, Gh_A11G1832, Gh_A05G2865, Gh_A02G1788, Gh_D13G2520, Gh_D13G2501, Gh_Sca006141G01, Gh_A05G2312, Gh_A12G0947, Gh_D13G2245, Gh_A05G2294, Gh_Sca047531G01, Gh_D10G1200, Gh_D10G1199, Gh_D10G1197, Gh_A03G0871, Gh_A03G0870, Gh_A03G0869, Gh_D13G2098, Gh_D07G159…
GO:0072330	monocarboxylic acid biosynthetic process	P	2.82545e-14	5.24527e-17	35	175	1115	38618	OVER	Gh_D10G1468, Gh_D06G1228, Gh_A10G1051, Gh_D07G0936, Gh_A03G0374, Gh_A12G2609, Gh_D05G3896, Gh_A05G0840, Gh_A10G0240, Gh_A06G0501, Gh_D03G1168, Gh_A01G1563, Gh_A03G1286, Gh_A13G1813, Gh_D10G2187, Gh_A07G0026, Gh_D13G2029, Gh_D09G2145, Gh_D04G0397, Gh_D13G2365, Gh_D02G1726, Gh_A10G1905, Gh_A13G1665, Gh_A09G1935, Gh_D04G0694, Gh_A07G0648, Gh_D13G2177, Gh_D10G0219, Gh_A05G1069, Gh_D13G1063, Gh_D09G00…	Gh_A13G0206, Gh_D05G0189, Gh_A07G1227, Gh_D12G0105, Gh_D05G3932, Gh_Sca127536G01, Gh_A08G0514, Gh_A08G0436, Gh_A08G0196, Gh_D05G3167, Gh_D05G3162, Gh_D02G2148, Gh_A05G2865, Gh_A02G1788, Gh_D13G2520, Gh_D13G2501, Gh_Sca006141G01, Gh_A12G0947, Gh_D13G2245, Gh_A05G2294, Gh_Sca047531G01, Gh_D10G1199, Gh_D10G1197, Gh_A03G0871, Gh_A03G0870, Gh_A03G0869, Gh_D13G2098, Gh_D04G0574, Gh_Sca144453G01, Gh_A06…
GO:0051258	protein polymerization	P	4.42727e-13	9.58876e-16	28	115	1122	38678	OVER	Gh_D11G3344, Gh_D02G2420, Gh_A02G0819, Gh_A05G3802, Gh_D05G1052, Gh_D11G0806, Gh_D02G0869, Gh_A11G2742, Gh_A03G1585, Gh_D03G1455, Gh_D03G1452, Gh_A03G0126, Gh_D13G2360, Gh_A05G3784, Gh_A11G0858, Gh_D07G1176, Gh_A11G2095, Gh_D05G2068, Gh_D05G1777, Gh_A08G2390, Gh_A08G2381, Gh_D08G1960, Gh_Sca004867G04, Gh_A11G0689, Gh_D08G1948, Gh_A04G1008, Gh_D13G1047, Gh_D04G1558	Gh_D05G0125, Gh_A07G1134, Gh_A08G0855, Gh_A07G1077, Gh_A08G0798, Gh_Sca006571G01, Gh_Sca066028G01, Gh_D09G0419, Gh_Sca131739G01, Gh_D09G0062, Gh_D09G0019, Gh_A08G0050, Gh_A05G2756, Gh_D03G1454, Gh_D06G2276, Gh_A12G0996, Gh_D13G2200, Gh_D03G1145, Gh_D04G0862, Gh_D04G0851, Gh_A12G0872, Gh_A05G2179, Gh_A12G0730, Gh_Sca088070G01, Gh_D10G1095, Gh_D10G1092, Gh_A03G0694, Gh_A09G2511, Gh_A12G0469, Gh_A09…
GO:0007017	microtubule-based process	P	4.55775e-12	1.12816e-14	43	327	1107	38466	OVER	Gh_D11G3344, Gh_A02G1492, Gh_D02G2420, Gh_A02G0819, Gh_D07G1247, Gh_A05G3802, Gh_A08G1033, Gh_D05G1052, Gh_D11G0806, Gh_D03G0222, Gh_D10G0664, Gh_D02G0869, Gh_A07G1150, Gh_D01G0678, Gh_A11G2742, Gh_A13G0283, Gh_D13G0302, Gh_A03G1585, Gh_D03G1455, Gh_D03G1452, Gh_A03G0126, Gh_D13G2360, Gh_A05G3784, Gh_A11G0858, Gh_D08G1311, Gh_D05G3618, Gh_D07G1176, Gh_D03G1273, Gh_A11G2095, Gh_D11G2118, Gh_D05G20…	Gh_D05G0227, Gh_D05G0167, Gh_A07G1241, Gh_D09G0787, Gh_D08G1025, Gh_Sca076099G01, Gh_A07G1134, Gh_A07G1127, Gh_D12G0106, Gh_A04G0192, Gh_A04G0142, Gh_D09G0693, Gh_A04G0103, Gh_D09G0653, Gh_D09G0602, Gh_A07G1077, Gh_A08G0739, Gh_D05G3887, Gh_A04G0035, Gh_A08G0691, Gh_D09G0478, Gh_D09G0444, Gh_Sca066028G01, Gh_D09G0419, Gh_D05G3699, Gh_Sca114117G01, Gh_D05G3513, Gh_Sca131739G01, Gh_D05G3487, Gh_A08…
GO:0006457	protein folding	P	3.1391e-08	2.33102e-10	34	299	1116	38494	OVER	Gh_A01G0027, Gh_A05G1343, Gh_A09G1582, Gh_A13G2023, Gh_D07G2006, Gh_A12G2300, Gh_A07G1801, Gh_D05G1512, Gh_A08G1038, Gh_D08G1269, Gh_D13G1172, Gh_A09G1859, Gh_D11G1448, Gh_A09G1854, Gh_A13G0924, Gh_A13G1549, Gh_D08G0127, Gh_A09G1010, Gh_D01G0818, Gh_D11G2806, Gh_A06G0031, Gh_A06G0030, Gh_D01G2051, Gh_A13G1397, Gh_A08G0086, Gh_D06G2284, Gh_D09G1036, Gh_D08G1317, Gh_D11G0422, Gh_A04G0104, Gh_A04G10…	Gh_D09G0981, Gh_A08G0998, Gh_A08G0996, Gh_D05G0093, Gh_D05G0033, Gh_D12G0144, Gh_A07G1037, Gh_D12G0003, Gh_D05G3806, Gh_D09G0445, Gh_Sca004717G12, Gh_Sca004717G03, Gh_A08G0545, Gh_D05G3617, Gh_A08G0490, Gh_D09G0253, Gh_A08G0354, Gh_Sca006066G02, Gh_A08G0220, Gh_A08G0219, Gh_A10G2264, Gh_D05G3163, Gh_D02G2108, Gh_D10G1953, Gh_A10G2121, Gh_D05G3008, Gh_A05G2863, Gh_Sca004816G01, Gh_D03G1692, Gh_A05…
GO:0016053	organic acid biosynthetic process	P	2.15742e-06	1.86905e-08	39	455	1111	38338	OVER	Gh_D10G1468, Gh_D06G1228, Gh_A10G1051, Gh_D07G0936, Gh_A03G0374, Gh_D08G2317, Gh_A12G2609, Gh_D05G3896, Gh_A05G0840, Gh_A10G0240, Gh_A06G0501, Gh_D03G1168, Gh_A01G1563, Gh_A03G1286, Gh_A09G0578, Gh_A13G1813, Gh_D10G2187, Gh_A07G0026, Gh_D13G2029, Gh_D09G2145, Gh_D04G0397, Gh_D13G2365, Gh_D02G1726, Gh_A10G1905, Gh_A13G1665, Gh_A09G1935, Gh_D04G0694, Gh_A07G0648, Gh_D09G0576, Gh_D13G2177, Gh_D10G02…	Gh_D09G0908, Gh_D12G0399, Gh_A13G0246, Gh_A13G0206, Gh_D09G0863, Gh_D09G0861, Gh_D05G0189, Gh_D12G0266, Gh_A07G1227, Gh_D08G1015, Gh_D12G0199, Gh_D12G0105, Gh_D05G3932, Gh_A07G1095, Gh_D12G0096, Gh_A07G1056, Gh_D05G3814, Gh_A04G0055, Gh_D09G0575, Gh_D09G0506, Gh_Sca127536G01, Gh_D05G3678, Gh_A08G0514, Gh_A08G0436, Gh_A08G0307, Gh_D09G0003, Gh_D02G2327, Gh_A08G0196, Gh_A11G1941, Gh_A08G0037, Gh_D0…
GO:0044283	small molecule biosynthetic process	P	4.05924e-06	3.64227e-08	41	507	1109	38286	OVER	Gh_D03G0408, Gh_D10G1468, Gh_D06G1228, Gh_A10G1051, Gh_D07G0936, Gh_A03G0374, Gh_D08G2317, Gh_A12G2609, Gh_D05G3896, Gh_A05G0840, Gh_A10G0240, Gh_A06G0501, Gh_D03G1168, Gh_A01G1563, Gh_A03G1286, Gh_A09G0578, Gh_A13G1813, Gh_D10G2187, Gh_A07G0026, Gh_D13G2029, Gh_D09G2145, Gh_D04G0397, Gh_D13G2365, Gh_D02G1726, Gh_A10G1905, Gh_A13G1665, Gh_A09G1935, Gh_D04G0694, Gh_A07G0648, Gh_D02G1225, Gh_D09G05…	Gh_D09G0908, Gh_D12G0399, Gh_A13G0246, Gh_A13G0206, Gh_D09G0863, Gh_D09G0861, Gh_D05G0189, Gh_A07G1249, Gh_D12G0266, Gh_A07G1227, Gh_D08G1015, Gh_D12G0199, Gh_D12G0105, Gh_D05G3932, Gh_A07G1095, Gh_D12G0096, Gh_A07G1056, Gh_D05G3814, Gh_A04G0055, Gh_D09G0575, Gh_D09G0506, Gh_Sca127536G01, Gh_A08G0617, Gh_D05G3678, Gh_A08G0514, Gh_A08G0436, Gh_A08G0307, Gh_A08G0278, Gh_D09G0003, Gh_D02G2327, Gh_A0…
GO:0016043	cellular component organization	P	6.84713e-06	6.56748e-08	68	1113	1082	37680	OVER	Gh_D10G1145, Gh_D09G1463, Gh_D11G3344, Gh_A13G0300, Gh_A02G1120, Gh_A13G1733, Gh_A05G0231, Gh_D02G2420, Gh_A02G0819, Gh_D07G0974, Gh_D08G1724, Gh_A05G3802, Gh_D05G1052, Gh_D11G0806, Gh_A09G2147, Gh_A03G0359, Gh_A09G2488, Gh_D09G2352, Gh_D02G2242, Gh_D08G0485, Gh_D02G0869, Gh_D03G0542, Gh_D05G0265, Gh_D06G0738, Gh_A11G2432, Gh_D12G0311, Gh_A07G0876, Gh_D13G2081, Gh_D13G0338, Gh_A06G0018, Gh_D01G06…	Gh_D08G1294, Gh_D09G0914, Gh_A07G1383, Gh_D05G0266, Gh_A07G1367, Gh_A07G1337, Gh_D08G1177, Gh_D09G0855, Gh_D09G0854, Gh_D09G0853, Gh_D09G0848, Gh_D09G0817, Gh_D05G0160, Gh_A13G0191, Gh_A08G0964, Gh_A13G0185, Gh_D05G0125, Gh_D12G0240, Gh_A07G1208, Gh_Sca013695G01, Gh_A07G1195, Gh_A07G1143, Gh_A13G0094, Gh_D05G0038, Gh_A07G1134, Gh_A07G1133, Gh_A08G0855, Gh_A07G1127, Gh_D05G0011, Gh_A13G0050, Gh_D1…
GO:0043436	oxoacid metabolic process	P	1.11095e-05	1.13432e-07	65	1060	1085	37733	OVER	Gh_D10G1468, Gh_D06G1228, Gh_A10G1051, Gh_D04G1034, Gh_A06G1313, Gh_D07G0936, Gh_A03G0374, Gh_D08G2317, Gh_A12G2609, Gh_A12G0430, Gh_A04G1451, Gh_D05G3896, Gh_A05G0840, Gh_D10G1710, Gh_A10G0240, Gh_A06G0501, Gh_A11G0263, Gh_D03G1168, Gh_A01G1563, Gh_A03G1286, Gh_A12G2461, Gh_A05G0358, Gh_A09G0578, Gh_A02G0912, Gh_A01G1513, Gh_A13G1813, Gh_D01G2027, Gh_D10G2187, Gh_A07G0026, Gh_D13G2029, Gh_D09G21…	Gh_D09G0995, Gh_D09G0908, Gh_Sca147046G01, Gh_D05G0274, Gh_D12G0399, Gh_D05G0262, Gh_A07G1329, Gh_A13G0276, Gh_A13G0275, Gh_Sca159356G01, Gh_A13G0246, Gh_A13G0206, Gh_D09G0884, Gh_D09G0883, Gh_A04G0320, Gh_D09G0863, Gh_D09G0861, Gh_D05G0189, Gh_D12G0266, Gh_A07G1227, Gh_D08G1055, Gh_D08G1054, Gh_D09G0774, Gh_D08G1043, Gh_D08G1015, Gh_D12G0199, Gh_A07G1149, Gh_A08G0871, Gh_A08G0863, Gh_D12G0105, G…
GO:0044255	cellular lipid metabolic process	P	6.11756e-05	7.00339e-07	42	593	1108	38200	OVER	Gh_D03G0408, Gh_D10G1468, Gh_D06G1228, Gh_D06G1222, Gh_A10G1051, Gh_D07G0936, Gh_A03G0374, Gh_A12G2609, Gh_D05G3896, Gh_A05G0840, Gh_D10G1710, Gh_A10G0240, Gh_A06G0501, Gh_D03G1168, Gh_A01G1563, Gh_A03G1286, Gh_A13G1813, Gh_D10G2187, Gh_A07G0026, Gh_D13G2029, Gh_D09G2145, Gh_A04G1257, Gh_D04G0397, Gh_D01G0186, Gh_D13G2365, Gh_D02G1726, Gh_A10G1905, Gh_A13G1665, Gh_A09G1935, Gh_D04G0694, Gh_A07G06…	Gh_D08G1261, Gh_D09G0946, Gh_D05G0286, Gh_A13G0206, Gh_A13G0204, Gh_D08G1140, Gh_D05G0189, Gh_A07G1264, Gh_A07G1263, Gh_A08G0988, Gh_D05G0124, Gh_A07G1227, Gh_D08G1040, Gh_D08G1005, Gh_D09G0721, Gh_A13G0092, Gh_D05G0020, Gh_D12G0131, Gh_D12G0105, Gh_A13G0010, Gh_A13G0004, Gh_A04G0135, Gh_D09G0659, Gh_D09G0606, Gh_Sca049970G01, Gh_A07G1083, Gh_D12G0030, Gh_Sca127536G01, Gh_D05G3784, Gh_D05G3735, G…

## Sheet: Supplementary Table 3
Supplementary Table 3 Enriched GO terms of up-regelated genes in -Fe in the comparison of +Fe vs -Fe
GO-ID	Term	Category	FDR	P-Value	#Test	#Ref	#notAnnotTest	#notAnnotRef	Over/Under	TestSeqs	RefSeqs
GO:0016491	oxidoreductase activity	F	7.79183e-22	2.41084e-25	256	3268	1242	35177	OVER	Gh_D04G0735, Gh_D02G0063, Gh_A01G0450, Gh_A11G2972, Gh_A05G3812, Gh_A08G1593, Gh_D05G3256, Gh_A11G1873, Gh_D08G1902, Gh_A05G1984, Gh_A04G1469, Gh_D11G1389, Gh_D06G1210, Gh_D12G2621, Gh_D12G2620, Gh_D09G0070, Gh_A09G0978, Gh_A13G0180, Gh_A10G1317, Gh_A03G2006, Gh_D11G1353, Gh_A07G2109, Gh_A13G2343, Gh_A13G2341, Gh_A11G0721, Gh_D02G1418, Gh_D01G2343, Gh_D06G1513, Gh_Sca005812G01, Gh_D10G0066, Gh_A0…	Gh_A04G0493, Gh_A04G0465, Gh_D08G1293, Gh_D08G1291, Gh_D08G1285, Gh_D09G0999, Gh_D09G0997, Gh_A04G0434, Gh_A04G0401, Gh_A04G0400, Gh_D09G0946, Gh_D08G1218, Gh_D09G0921, Gh_D09G0920, Gh_D09G0904, Gh_D09G0903, Gh_D05G0296, Gh_D12G0391, Gh_D12G0384, Gh_D05G0
GO:0001071	nucleic acid binding transcription factor activity	F	9.97801e-12	1.2349e-14	126	1500	1372	36945	OVER	Gh_D05G2188, Gh_D04G0725, Gh_D03G0203, Gh_D02G1493, Gh_D12G1207, Gh_A11G0426, Gh_A03G2042, Gh_A10G0255, Gh_A05G0528, Gh_A10G0248, Gh_A05G1961, Gh_A03G1284, Gh_A03G2005, Gh_D11G1355, Gh_D11G0266, Gh_A11G1801, Gh_A08G1500, Gh_D05G1351, Gh_A11G3073, Gh_Sca005978G01, Gh_D02G1724, Gh_D05G3827, Gh_D01G0450, Gh_D05G1645, Gh_D02G0605, Gh_D08G1232, Gh_D11G1963, Gh_D08G1225, Gh_D11G1956, Gh_D01G1870, Gh_A0…	Gh_A04G0478, Gh_A04G0462, Gh_D08G1276, Gh_D08G1240, Gh_D09G0967, Gh_D09G0956, Gh_D09G0928, Gh_D05G0299, Gh_A07G1382, Gh_A07G1381, Gh_A07G1378, Gh_D12G0397, Gh_D12G0371, Gh_A07G1339, Gh_A07G1332, Gh_D05G0228, Gh_A13G0280, Gh_A13G0252, Gh_A13G0212, Gh_D09G0883, Gh_D08G1159, Gh_A04G0305, Gh_D08G1117, Gh_D05G0182, Gh_D05G0181, Gh_A07G1283, Gh_D05G0152, Gh_D12G0275, Gh_D05G0105, Gh_D12G0217, Gh_D09G07…
GO:0046872	metal ion binding	F	1.60403e-10	2.97778e-13	322	5535	1176	32910	OVER	Gh_D02G0063, Gh_A12G0969, Gh_A12G0960, Gh_D09G2294, Gh_D13G0643, Gh_A05G3812, Gh_A10G0279, Gh_A11G1873, Gh_A11G2953, Gh_A05G2710, Gh_A04G1100, Gh_D06G2303, Gh_A05G1616, Gh_D11G1389, Gh_D09G2258, Gh_D09G1163, Gh_D03G1616, Gh_D12G0446, Gh_A13G0182, Gh_D10G2293, Gh_A03G2006, Gh_D06G0462, Gh_A04G1429, Gh_Sca007080G02, Gh_D05G1388, Gh_D12G0779, Gh_D09G1122, Gh_A08G1879, Gh_A03G0168, Gh_A13G2326, Gh_A1…	Gh_A04G0472, Gh_A04G0467, Gh_A04G0466, Gh_D08G1289, Gh_A04G0449, Gh_D08G1279, Gh_A04G0439, Gh_D09G0998, Gh_D09G0993, Gh_D08G1263, Gh_D08G1259, Gh_A04G0416, Gh_D08G1247, Gh_A04G0401, Gh_A04G0400, Gh_D08G1223, Gh_D08G1222, Gh_D08G1221, Gh_D08G1200, Gh_D09G0
GO:0043565	sequence-specific DNA binding	F	1.44704e-09	3.58178e-12	85	920	1413	37525	OVER	Gh_D04G0725, Gh_D03G0203, Gh_D02G1493, Gh_D12G1207, Gh_A11G0426, Gh_A03G2042, Gh_A05G0528, Gh_A10G0248, Gh_A03G1284, Gh_A03G2005, Gh_D11G0266, Gh_A11G1801, Gh_A11G3073, Gh_Sca005978G01, Gh_D02G1724, Gh_D05G3827, Gh_D05G1645, Gh_D02G0605, Gh_D08G1232, Gh_D11G1963, Gh_A09G2126, Gh_D05G1968, Gh_A05G1287, Gh_D07G1384, Gh_A05G1264, Gh_A06G0329, Gh_A05G2316, Gh_A02G0541, Gh_A01G1472, Gh_A05G0483, Gh_A1…	Gh_A04G0478, Gh_D08G1297, Gh_D08G1276, Gh_D09G0967, Gh_D09G0928, Gh_D05G0299, Gh_D12G0397, Gh_D12G0371, Gh_A07G1332, Gh_D05G0228, Gh_A13G0280, Gh_A13G0252, Gh_A04G0349, Gh_D12G0275, Gh_D05G0105, Gh_D08G1057, Gh_D09G0703, Gh_D05G0099, Gh_A07G1198, Gh_D12G0183, Gh_D12G0161, Gh_D05G0025, Gh_A13G0059, Gh_A13G0027, Gh_A13G0002, Gh_D05G3920, Gh_D09G0638, Gh_A07G1097, Gh_A07G1071, Gh_A07G1033, Gh_A07G10…
GO:0016705	oxidoreductase activity, acting on paired donors, with incorporation or reduction of molecular oxygen	F	4.69028e-09	1.30608e-11	87	979	1411	37466	OVER	Gh_D02G0063, Gh_A05G3812, Gh_A08G1593, Gh_D08G1902, Gh_D11G1389, Gh_D09G0070, Gh_A03G2006, Gh_D11G1353, Gh_A13G2343, Gh_A13G2341, Gh_A11G0721, Gh_D02G1418, Gh_D01G2343, Gh_D01G1226, Gh_D10G2213, Gh_D13G2160, Gh_D13G2158, Gh_D13G2157, Gh_D13G2156, Gh_D13G2154, Gh_D13G2153, Gh_D11G1986, Gh_D08G2695, Gh_A11G1197, Gh_A12G1342, Gh_A09G2498, Gh_D11G0840, Gh_A09G1020, Gh_A11G0069, Gh_A11G0068, Gh_D02G10…	Gh_D08G1285, Gh_A04G0401, Gh_A04G0400, Gh_D09G0946, Gh_D09G0920, Gh_A07G1346, Gh_A07G1345, Gh_D05G0229, Gh_A13G0279, Gh_A13G0217, Gh_A13G0215, Gh_A04G0399, Gh_A04G0398, Gh_D08G1176, Gh_D08G1164, Gh_D09G0864, Gh_D08G1133, Gh_A08G0963, Gh_D05G0121, Gh_A08G0954, Gh_D12G0230, Gh_D12G0229, Gh_D12G0228, Gh_D12G0227, Gh_A13G0154, Gh_A04G0227, Gh_Sca011991G01, Gh_A13G0010, Gh_D05G3926, Gh_A04G0165, Gh_D0…
GO:0020037	heme binding	F	7.86629e-06	7.05825e-08	69	859	1429	37586	OVER	Gh_D04G0735, Gh_D02G0063, Gh_A05G3812, Gh_D05G3256, Gh_A04G1100, Gh_D11G1389, Gh_A10G1317, Gh_A03G2006, Gh_A07G2109, Gh_D01G2343, Gh_D10G2213, Gh_D11G1986, Gh_D08G2695, Gh_A03G0437, Gh_A05G3489, Gh_A12G1342, Gh_D05G1626, Gh_A09G2498, Gh_A11G0069, Gh_A11G0068, Gh_D13G0230, Gh_D12G1149, Gh_D06G0091, Gh_D06G0090, Gh_A12G0520, Gh_D12G0394, Gh_A12G0851, Gh_D04G1708, Gh_A01G0697, Gh_A02G0841, Gh_D12G17…	Gh_A04G0401, Gh_A04G0400, Gh_D09G0920, Gh_A13G0279, Gh_A13G0217, Gh_A13G0215, Gh_A04G0399, Gh_A04G0398, Gh_D08G1176, Gh_D09G0819, Gh_A07G1291, Gh_D05G0154, Gh_A08G0963, Gh_A07G1238, Gh_D12G0230, Gh_D12G0229, Gh_D12G0228, Gh_D12G0227, Gh_A13G0154, Gh_Sca011991G01, Gh_A07G1177, Gh_A07G1122, Gh_A04G0165, Gh_D12G0072, Gh_D12G0071, Gh_D12G0070, Gh_D12G0069, Gh_A08G0747, Gh_D05G3875, Gh_A08G0714, Gh_A0…
GO:0051213	dioxygenase activity	F	1.84361e-05	1.71128e-07	38	360	1460	38085	OVER	Gh_A08G1593, Gh_D08G1902, Gh_D09G0070, Gh_D11G1353, Gh_A13G2343, Gh_A13G2341, Gh_D02G1418, Gh_D13G2160, Gh_D13G2158, Gh_D13G2157, Gh_D13G2156, Gh_D13G2154, Gh_D13G2153, Gh_A05G3159, Gh_A11G1197, Gh_A09G1020, Gh_A12G0549, Gh_D08G0741, Gh_D09G2184, Gh_D09G2183, Gh_D09G2182, Gh_D11G2376, Gh_D09G1041, Gh_D07G0842, Gh_D07G0803, Gh_A13G1794, Gh_A13G1792, Gh_A13G1788, Gh_A13G1787, Gh_A07G0741, Gh_A11G16…	Gh_A07G1346, Gh_A07G1345, Gh_A04G0392, Gh_D08G1164, Gh_D09G0864, Gh_D08G1133, Gh_D05G0121, Gh_A08G0954, Gh_A04G0227, Gh_D09G0704, Gh_D05G3862, Gh_D09G0565, Gh_D09G0564, Gh_D09G0563, Gh_D09G0559, Gh_D09G0557, Gh_A08G0639, Gh_Sca012505G01, Gh_A08G0553, Gh_A08G0460, Gh_A08G0442, Gh_A08G0441, Gh_A08G0440, Gh_D09G0220, Gh_A11G1972, Gh_A08G0028, Gh_A10G2133, Gh_D03G1784, Gh_Sca008028G01, Gh_A05G2878, G…
GO:0050662	coenzyme binding	F	2.00414e-05	1.92229e-07	53	604	1445	37841	OVER	Gh_A11G2972, Gh_A13G0180, Gh_A11G0721, Gh_D06G1513, Gh_Sca005812G01, Gh_D10G0066, Gh_A06G0066, Gh_D09G0331, Gh_A08G1803, Gh_A11G0090, Gh_A07G1603, Gh_D08G1205, Gh_D11G0840, Gh_D13G0263, Gh_A05G3413, Gh_A09G2428, Gh_D07G0214, Gh_D06G0041, Gh_A10G0167, Gh_D02G0215, Gh_D02G0213, Gh_A03G1497, Gh_D05G1596, Gh_A07G2301, Gh_A12G1288, Gh_D10G0289, Gh_D10G0288, Gh_D02G1965, Gh_A12G2341, Gh_A02G0170, Gh_D1…	Gh_D08G1285, Gh_D08G1234, Gh_A07G1357, Gh_A07G1354, Gh_A07G1352, Gh_A07G1351, Gh_D05G0229, Gh_A07G1329, Gh_A13G0239, Gh_Sca089691G01, Gh_A04G0375, Gh_D09G0889, Gh_D09G0867, Gh_D09G0824, Gh_A07G1275, Gh_A07G1249, Gh_A13G0146, Gh_D08G1084, Gh_D09G0786, Gh_D09G0764, Gh_A04G0202, Gh_D09G0742, Gh_D12G0199, Gh_D05G0069, Gh_A07G1121, Gh_A07G1120, Gh_D12G0115, Gh_D12G0110, Gh_D05G3926, Gh_D09G0630, Gh_A0…
GO:0046906	tetrapyrrole binding	F	2.94286e-05	2.91372e-07	69	895	1429	37550	OVER	Gh_D04G0735, Gh_D02G0063, Gh_A05G3812, Gh_D05G3256, Gh_A04G1100, Gh_D11G1389, Gh_A10G1317, Gh_A03G2006, Gh_A07G2109, Gh_D01G2343, Gh_D10G2213, Gh_D11G1986, Gh_D08G2695, Gh_A03G0437, Gh_A05G3489, Gh_A12G1342, Gh_D05G1626, Gh_A09G2498, Gh_A11G0069, Gh_A11G0068, Gh_D13G0230, Gh_D12G1149, Gh_D06G0091, Gh_D06G0090, Gh_A12G0520, Gh_D12G0394, Gh_A12G0851, Gh_D04G1708, Gh_A01G0697, Gh_A02G0841, Gh_D12G17…	Gh_A04G0401, Gh_A04G0400, Gh_D08G1219, Gh_D08G1213, Gh_D09G0920, Gh_D09G0906, Gh_A13G0279, Gh_A13G0217, Gh_A13G0215, Gh_A04G0399, Gh_A04G0398, Gh_D08G1176, Gh_D09G0819, Gh_A07G1291, Gh_D05G0154, Gh_A08G0963, Gh_A07G1238, Gh_D12G0230, Gh_D12G0229, Gh_D12G0228, Gh_D12G0227, Gh_A13G0154, Gh_Sca011991G01, Gh_A07G1177, Gh_A07G1122, Gh_A04G0165, Gh_D12G0072, Gh_D12G0071, Gh_D12G0070, Gh_D12G0069, Gh_A0…
GO:0048037	cofactor binding	F	3.36673e-05	3.43757e-07	66	845	1432	37600	OVER	Gh_A11G2972, Gh_A13G0180, Gh_A11G0721, Gh_D06G1513, Gh_Sca005812G01, Gh_D05G1354, Gh_D10G0066, Gh_A02G1046, Gh_A06G0066, Gh_D09G0331, Gh_D08G1262, Gh_A08G1803, Gh_A11G0090, Gh_A07G1603, Gh_D08G1205, Gh_D11G0840, Gh_D13G0263, Gh_A05G3413, Gh_A09G2428, Gh_A11G1445, Gh_D07G0214, Gh_D06G0041, Gh_A10G0167, Gh_D02G0215, Gh_D02G0213, Gh_A03G1497, Gh_D05G1596, Gh_A07G2301, Gh_A12G1288, Gh_D10G0289, Gh_D1…	Gh_D08G1285, Gh_D08G1234, Gh_Sca147046G01, Gh_D05G0288, Gh_A07G1357, Gh_A07G1354, Gh_A07G1352, Gh_A07G1351, Gh_D05G0229, Gh_A07G1329, Gh_A13G0258, Gh_A13G0239, Gh_Sca089691G01, Gh_A04G0375, Gh_A04G0352, Gh_D09G0889, Gh_D09G0884, Gh_D09G0883, Gh_D09G0867, Gh_D09G0824, Gh_A07G1275, Gh_A08G0989, Gh_A07G1249, Gh_D05G0104, Gh_D05G0102, Gh_A13G0146, Gh_D08G1084, Gh_D09G0786, Gh_D09G0764, Gh_A04G0202, G…
GO:0016706	oxidoreductase activity, acting on paired donors, with incorporation or reduction of molecular oxygen, 2-oxoglutarate as one donor, and incorporation of one atom each of oxygen into both donors	F	4.95488e-05	5.36574e-07	33	302	1465	38143	OVER	Gh_A08G1593, Gh_D08G1902, Gh_D09G0070, Gh_D11G1353, Gh_A13G2343, Gh_A13G2341, Gh_D02G1418, Gh_D13G2160, Gh_D13G2158, Gh_D13G2157, Gh_D13G2156, Gh_D13G2154, Gh_D13G2153, Gh_A11G1197, Gh_A09G1020, Gh_A12G0549, Gh_D08G0741, Gh_D09G2184, Gh_D09G2183, Gh_D09G2182, Gh_D09G1041, Gh_D07G0842, Gh_A13G1794, Gh_A13G1792, Gh_A13G1788, Gh_A13G1787, Gh_A11G1616, Gh_D12G0566, Gh_D01G0280, Gh_D11G1775, Gh_A02G03…	Gh_A07G1346, Gh_A07G1345, Gh_D08G1164, Gh_D09G0864, Gh_D08G1133, Gh_D05G0121, Gh_A08G0954, Gh_A04G0227, Gh_D05G3862, Gh_D09G0565, Gh_D09G0564, Gh_D09G0563, Gh_D09G0559, Gh_D09G0557, Gh_A08G0639, Gh_Sca012505G01, Gh_A08G0553, Gh_A08G0460, Gh_D09G0220, Gh_A11G1972, Gh_A08G0028, Gh_A10G2133, Gh_D03G1784, Gh_Sca008028G01, Gh_A05G2878, Gh_D03G1748, Gh_D03G1744, Gh_D03G1706, Gh_A01G2090, Gh_A11G1621, G…
GO:0016616	oxidoreductase activity, acting on the CH-OH group of donors, NAD or NADP as acceptor	F	5.10702e-05	5.68851e-07	32	288	1466	38157	OVER	Gh_A01G0450, Gh_A13G0180, Gh_Sca005812G01, Gh_D10G0066, Gh_D09G0331, Gh_D01G0460, Gh_A11G0090, Gh_A07G1603, Gh_A09G0593, Gh_D07G0214, Gh_D02G0215, Gh_D02G0213, Gh_A03G1497, Gh_A07G2301, Gh_A12G2006, Gh_D02G1965, Gh_A12G2341, Gh_A02G0170, Gh_D10G1338, Gh_D13G0195, Gh_D12G2181, Gh_A11G0288, Gh_A10G1158, Gh_A10G0061, Gh_A06G0827, Gh_A07G0076, Gh_D06G1959, Gh_A02G1139, Gh_A08G0826, Gh_A02G1418, Gh_A0…	Gh_A07G1329, Gh_A13G0239, Gh_Sca089691G01, Gh_A04G0375, Gh_A04G0320, Gh_D09G0786, Gh_D12G0199, Gh_D12G0115, Gh_D09G0606, Gh_D09G0592, Gh_D05G3655, Gh_D09G0309, Gh_A08G0477, Gh_D09G0274, Gh_D02G2411, Gh_D05G3328, Gh_A08G0191, Gh_D05G3262, Gh_A10G2294, Gh_A05G2978, Gh_D10G1864, Gh_D10G1710, Gh_Sca132780G01, Gh_A01G2017, Gh_A02G1735, Gh_D03G1556, Gh_Sca107920G01, Gh_D03G1498, Gh_D03G1497, Gh_D03G149…
GO:0008762	UDP-N-acetylmuramate dehydrogenase activity	F	0.000131521	1.50565e-06	13	56	1485	38389	OVER	Gh_A13G0180, Gh_Sca005812G01, Gh_D10G0066, Gh_A11G0090, Gh_D02G0215, Gh_D02G0213, Gh_A12G2341, Gh_A02G0170, Gh_D10G1338, Gh_D13G0195, Gh_A10G1158, Gh_A10G0061, Gh_D06G1959	Gh_A13G0239, Gh_D05G3655, Gh_A02G1735, Gh_D07G1761, Gh_D10G1156, Gh_D10G1082, Gh_A06G1604, Gh_A06G1602, Gh_A07G0168, Gh_D11G3088, Gh_D12G2476, Gh_A10G1382, Gh_D06G1957, Gh_D06G1956, Gh_D02G1214, Gh_D02G1069, Gh_D10G0885, Gh_A11G0580, Gh_D06G1281, Gh_A02G0172, Gh_D07G0613, Gh_D10G0069, Gh_D10G0067, Gh_D10G0065, Gh_D10G0064, Gh_A09G1611, Gh_D07G0225, Gh_A09G1241, Gh_Sca005493G01, Gh_A12G2340, Gh_A1…
GO:0005509	calcium ion binding	F	0.000141317	1.66153e-06	47	548	1451	37897	OVER	Gh_D13G0643, Gh_D09G2258, Gh_D09G1163, Gh_A04G1429, Gh_Sca007080G02, Gh_D09G1122, Gh_A13G0497, Gh_A13G1212, Gh_D11G1306, Gh_A05G3171, Gh_A12G1024, Gh_D01G1892, Gh_A07G0540, Gh_D10G1788, Gh_D02G0933, Gh_A11G1152, Gh_A12G2722, Gh_D12G1143, Gh_D07G1691, Gh_D06G0077, Gh_A08G0052, Gh_D12G2552, Gh_D09G2132, Gh_A11G1729, Gh_D11G0140, Gh_A09G1924, Gh_A09G2051, Gh_A12G1239, Gh_A12G0117, Gh_D03G0087, Gh_D0…	Gh_A04G0467, Gh_D09G0993, Gh_D05G0286, Gh_D12G0312, Gh_D09G0834, Gh_A08G0982, Gh_A07G1236, Gh_A07G1217, Gh_A08G0858, Gh_A07G1123, Gh_D12G0131, Gh_D12G0121, Gh_A08G0816, Gh_A13G0017, Gh_A04G0148, Gh_Sca058336G01, Gh_A07G1099, Gh_A04G0051, Gh_A04G0011, Gh_D05G3787, Gh_A08G0619, Gh_D05G3719, Gh_D05G3682, Gh_A08G0491, Gh_D05G3567, Gh_Sca105888G01, Gh_D02G2402, Gh_Sca124326G01, Gh_A08G0174, Gh_A10G230…
GO:0004568	chitinase activity	F	0.000715783	1.06304e-05	11	48	1487	38397	OVER	Gh_A09G0630, Gh_D06G0479, Gh_D07G0246, Gh_A01G1443, Gh_D13G1992, Gh_D13G1991, Gh_A10G1271, Gh_A07G0195, Gh_D09G2020, Gh_D09G2019, Gh_D10G1214	Gh_D09G0628, Gh_D02G2286, Gh_D02G2285, Gh_D02G2284, Gh_D10G1769, Gh_A11G1569, Gh_D10G1216, Gh_A09G2323, Gh_A09G2322, Gh_A09G2319, Gh_A09G2318, Gh_D11G3475, Gh_A07G0194, Gh_A07G0193, Gh_A07G0192, Gh_A10G1518, Gh_A01G1442, Gh_A01G1441, Gh_A10G1269, Gh_A11G0955, Gh_D13G1993, Gh_D13G1990, Gh_D13G1952, Gh_D09G2017, Gh_D09G2016, Gh_D10G0046, Gh_A06G0439, Gh_D07G0249, Gh_D07G0248, Gh_D07G0247, Gh_D01G16…
GO:0055114	oxidation-reduction process	P	1.20186e-17	7.43725e-21	218	2819	1280	35626	OVER	Gh_D04G0735, Gh_D02G0063, Gh_A01G0450, Gh_A11G2972, Gh_A05G3812, Gh_A08G1593, Gh_D05G3256, Gh_A11G1873, Gh_D08G1902, Gh_D11G1389, Gh_D12G2621, Gh_D09G0070, Gh_A09G0978, Gh_A13G0180, Gh_A10G1317, Gh_A03G2006, Gh_D11G1353, Gh_A07G2109, Gh_A13G2343, Gh_A13G2341, Gh_A11G0721, Gh_D02G1418, Gh_D01G2343, Gh_D06G1513, Gh_Sca005812G01, Gh_D10G0066, Gh_D01G1226, Gh_A12G2493, Gh_D10G2213, Gh_D13G2160, Gh_D0…	Gh_A04G0493, Gh_D08G1285, Gh_D09G0999, Gh_A04G0401, Gh_A04G0400, Gh_D08G1219, Gh_D08G1218, Gh_D08G1215, Gh_D08G1214, Gh_D08G1213, Gh_D09G0920, Gh_D09G0906, Gh_D12G0391, Gh_D12G0384, Gh_A07G1346, Gh_A07G1345, Gh_D12G0369, Gh_D05G0229, Gh_D05G0221, Gh_A07G1
GO:0009607	response to biotic stimulus	P	1.60403e-10	2.51249e-13	25	84	1473	38361	OVER	Gh_D01G1269, Gh_A03G1240, Gh_D10G1762, Gh_D10G1761, Gh_D10G1758, Gh_D10G1757, Gh_D10G1756, Gh_D10G1753, Gh_D10G1752, Gh_D10G1751, Gh_A02G0509, Gh_A02G0500, Gh_D02G0560, Gh_A10G1514, Gh_A10G1513, Gh_A10G1512, Gh_A10G1510, Gh_A13G1467, Gh_A10G1505, Gh_A04G0895, Gh_D04G1399, Gh_D11G3059, Gh_A11G2702, Gh_D13G1817, Gh_D13G1816	Gh_A04G0244, Gh_A04G0242, Gh_D05G3467, Gh_D05G3465, Gh_D05G3464, Gh_D05G3463, Gh_A01G2102, Gh_A02G1813, Gh_D10G1763, Gh_D10G1759, Gh_D10G1755, Gh_D10G1754, Gh_D10G1739, Gh_D10G1735, Gh_A02G1360, Gh_A05G2156, Gh_D02G1732, Gh_D02G1678, Gh_Sca004850G01, Gh_A10G1511, Gh_A10G1509, Gh_A10G1508, Gh_A10G1507, Gh_A10G1506, Gh_D05G2411, Gh_D02G1447, Gh_D02G1446, Gh_A10G1494, Gh_A10G1491, Gh_D02G1410, Gh_A0…
GO:0019219	regulation of nucleobase-containing compound metabolic process	P	1.37942e-08	5.97523e-11	176	2689	1322	35756	OVER	Gh_D05G2188, Gh_D04G0725, Gh_D03G0203, Gh_A04G1126, Gh_D02G1493, Gh_D12G1207, Gh_A11G0426, Gh_A03G2042, Gh_A10G0255, Gh_A05G0528, Gh_A10G0248, Gh_A05G1961, Gh_A03G1284, Gh_A03G2005, Gh_D11G1355, Gh_D06G1546, Gh_D11G0266, Gh_A10G1654, Gh_A11G1801, Gh_D02G0682, Gh_D02G1769, Gh_A08G1500, Gh_D05G1351, Gh_D06G0417, Gh_A11G3073, Gh_A05G2095, Gh_Sca005978G01, Gh_D02G1724, Gh_D09G1773, Gh_D05G3827, Gh_D0…	Gh_A04G0481, Gh_A04G0478, Gh_A04G0462, Gh_D08G1297, Gh_D08G1276, Gh_A04G0422, Gh_A04G0414, Gh_D08G1240, Gh_A04G0406, Gh_D09G0967, Gh_D09G0956, Gh_D09G0950, Gh_D09G0943, Gh_D09G0928, Gh_D05G0299, Gh_A07G1382, Gh_A07G1381, Gh_D05G0270, Gh_A07G1378, Gh_D12G0
GO:0044710	single-organism metabolic process	P	2.54853e-07	1.89247e-09	316	5851	1182	32594	OVER	Gh_D04G0735, Gh_D07G1773, Gh_D02G0063, Gh_D12G2660, Gh_A01G0450, Gh_A11G2972, Gh_A05G3812, Gh_A08G1593, Gh_A11G0432, Gh_D05G3256, Gh_A11G1873, Gh_D08G1902, Gh_D11G1389, Gh_A01G1508, Gh_D12G2621, Gh_D09G0070, Gh_A09G0978, Gh_A13G0180, Gh_A10G1317, Gh_A03G2006, Gh_D09G2225, Gh_D11G1353, Gh_A07G2109, Gh_A13G2343, Gh_A13G2341, Gh_A04G1421, Gh_A11G0721, Gh_D02G1418, Gh_A04G1402, Gh_D01G2343, Gh_D11G24…	Gh_A04G0493, Gh_A04G0466, Gh_D08G1285, Gh_D09G0999, Gh_D09G0995, Gh_D08G1261, Gh_A04G0401, Gh_A04G0400, Gh_D09G0946, Gh_D08G1219, Gh_D08G1218, Gh_D08G1215, Gh_D08G1214, Gh_D08G1213, Gh_D08G1203, Gh_D08G1202, Gh_D09G0920, Gh_D09G0914, Gh_D09G0908, Gh_D09G0
GO:0019222	regulation of metabolic process	P	5.63014e-06	4.8776e-08	182	3089	1316	35356	OVER	Gh_D05G2188, Gh_D04G0725, Gh_D03G0203, Gh_A04G1126, Gh_D02G1493, Gh_D12G1207, Gh_A11G0426, Gh_A03G2042, Gh_A10G0255, Gh_A05G0528, Gh_A10G0248, Gh_A05G1961, Gh_A03G1284, Gh_A03G2005, Gh_D11G1355, Gh_D06G1546, Gh_D11G0266, Gh_A10G1654, Gh_A11G1801, Gh_A10G1646, Gh_D02G0682, Gh_D02G1769, Gh_A08G1500, Gh_D05G1351, Gh_D06G0417, Gh_A11G3073, Gh_A05G2095, Gh_Sca005978G01, Gh_D02G1724, Gh_D09G1773, Gh_D0…	Gh_A04G0481, Gh_A04G0478, Gh_A04G0462, Gh_D08G1297, Gh_D08G1276, Gh_A04G0422, Gh_A04G0414, Gh_D08G1240, Gh_A04G0406, Gh_D09G0967, Gh_D09G0956, Gh_D09G0950, Gh_D09G0943, Gh_D09G0928, Gh_D09G0922, Gh_D05G0299, Gh_A07G1382, Gh_A07G1381, Gh_D05G0270, Gh_A07G1
GO:0044271	cellular nitrogen compound biosynthetic process	P	3.78309e-05	3.97974e-07	194	3452	1304	34993	OVER	Gh_D05G2188, Gh_D04G0725, Gh_D03G0203, Gh_A04G1126, Gh_D02G1493, Gh_D12G1207, Gh_A11G0426, Gh_A03G2042, Gh_A10G0255, Gh_A05G0528, Gh_A10G0248, Gh_A05G1961, Gh_A03G1284, Gh_A03G2005, Gh_D11G1355, Gh_D06G1546, Gh_D11G0266, Gh_A10G1654, Gh_A11G1801, Gh_A04G1402, Gh_D02G0682, Gh_D02G1769, Gh_A08G1500, Gh_D05G1351, Gh_D06G0417, Gh_A11G3073, Gh_A05G2095, Gh_Sca005978G01, Gh_D02G1724, Gh_D09G1773, Gh_D0…	Gh_A04G0481, Gh_A04G0478, Gh_A04G0462, Gh_D08G1297, Gh_D08G1276, Gh_A04G0436, Gh_A04G0422, Gh_A04G0414, Gh_D08G1240, Gh_A04G0406, Gh_D09G0967, Gh_D09G0956, Gh_D09G0950, Gh_D09G0943, Gh_D09G0928, Gh_D05G0299, Gh_D05G0287, Gh_A07G1382, Gh_A07G1381, Gh_D05G0
GO:0034654	nucleobase-containing compound biosynthetic process	P	0.000289723	3.49604e-06	178	3223	1320	35222	OVER	Gh_D05G2188, Gh_D04G0725, Gh_D03G0203, Gh_A04G1126, Gh_D02G1493, Gh_D12G1207, Gh_A11G0426, Gh_A03G2042, Gh_A10G0255, Gh_A05G0528, Gh_A10G0248, Gh_A05G1961, Gh_A03G1284, Gh_A03G2005, Gh_D11G1355, Gh_D06G1546, Gh_D11G0266, Gh_A10G1654, Gh_A11G1801, Gh_D02G0682, Gh_D02G1769, Gh_A08G1500, Gh_D05G1351, Gh_D06G0417, Gh_A11G3073, Gh_A05G2095, Gh_Sca005978G01, Gh_D02G1724, Gh_D09G1773, Gh_D05G3827, Gh_D0…	Gh_A04G0481, Gh_A04G0478, Gh_A04G0462, Gh_D08G1297, Gh_D08G1276, Gh_A04G0436, Gh_A04G0422, Gh_A04G0414, Gh_D08G1240, Gh_A04G0406, Gh_D09G0967, Gh_D09G0956, Gh_D09G0950, Gh_D09G0943, Gh_D09G0928, Gh_D05G0299, Gh_D05G0287, Gh_A07G1382, Gh_A07G1381, Gh_D05G0
GO:0019438	aromatic compound biosynthetic process	P	0.000715783	9.65522e-06	184	3415	1314	35030	OVER	Gh_D05G2188, Gh_D04G0725, Gh_D03G0203, Gh_A04G1126, Gh_D02G1493, Gh_D12G1207, Gh_A11G0426, Gh_A03G2042, Gh_A10G0255, Gh_A05G0528, Gh_A10G0248, Gh_A05G1961, Gh_A03G1284, Gh_A03G2005, Gh_D11G1355, Gh_D06G1546, Gh_D11G0266, Gh_A10G1654, Gh_A11G1801, Gh_A04G1402, Gh_D02G0682, Gh_D02G1769, Gh_A08G1500, Gh_D05G1351, Gh_D06G0417, Gh_A11G3073, Gh_A05G2095, Gh_Sca005978G01, Gh_D02G1724, Gh_D09G1773, Gh_D0…	Gh_A04G0481, Gh_A04G0478, Gh_A04G0462, Gh_D08G1297, Gh_D08G1276, Gh_A04G0436, Gh_A04G0422, Gh_A04G0414, Gh_D08G1240, Gh_A04G0406, Gh_D09G0967, Gh_D09G0956, Gh_D09G0950, Gh_D09G0943, Gh_D09G0928, Gh_D09G0908, Gh_D05G0299, Gh_D05G0287, Gh_A07G1382, Gh_A07G1
GO:1901072	glucosamine-containing compound catabolic process	P	0.000715783	1.06304e-05	11	48	1487	38397	OVER	Gh_A09G0630, Gh_D06G0479, Gh_D07G0246, Gh_A01G1443, Gh_D13G1992, Gh_D13G1991, Gh_A10G1271, Gh_A07G0195, Gh_D09G2020, Gh_D09G2019, Gh_D10G1214	Gh_D09G0628, Gh_D02G2286, Gh_D02G2285, Gh_D02G2284, Gh_D10G1769, Gh_A11G1569, Gh_D10G1216, Gh_A09G2323, Gh_A09G2322, Gh_A09G2319, Gh_A09G2318, Gh_D11G3475, Gh_A07G0194, Gh_A07G0193, Gh_A07G0192, Gh_A10G1518, Gh_A01G1442, Gh_A01G1441, Gh_A10G1269, Gh_A11G0955, Gh_D13G1993, Gh_D13G1990, Gh_D13G1952, Gh_D09G2017, Gh_D09G2016, Gh_D10G0046, Gh_A06G0439, Gh_D07G0249, Gh_D07G0248, Gh_D07G0247, Gh_D01G16…
GO:0018130	heterocycle biosynthetic process	P	0.00073492	1.1142e-05	185	3446	1313	34999	OVER	Gh_D05G2188, Gh_D04G0725, Gh_D03G0203, Gh_A04G1126, Gh_D02G1493, Gh_D12G1207, Gh_A11G0426, Gh_A03G2042, Gh_A10G0255, Gh_A05G0528, Gh_A10G0248, Gh_A05G1961, Gh_A03G1284, Gh_A03G2005, Gh_D11G1355, Gh_D06G1546, Gh_D11G0266, Gh_A10G1654, Gh_A11G1801, Gh_A04G1402, Gh_D02G0682, Gh_D02G1769, Gh_A08G1500, Gh_D05G1351, Gh_D06G0417, Gh_A11G3073, Gh_A05G2095, Gh_Sca005978G01, Gh_D02G1724, Gh_D09G1773, Gh_D0…	Gh_A04G0481, Gh_A04G0478, Gh_A04G0462, Gh_D08G1297, Gh_D08G1276, Gh_A04G0436, Gh_A04G0422, Gh_A04G0414, Gh_D08G1240, Gh_A04G0406, Gh_D09G0967, Gh_D09G0956, Gh_D09G0950, Gh_D09G0943, Gh_D09G0928, Gh_D05G0299, Gh_D05G0287, Gh_A07G1382, Gh_A07G1381, Gh_D05G0

## Sheet: Supplementary Table 4
Supplementary Table 4 Enriched GO terms of up-regulated genes in ++Fe in the comparison of ++Fe vs -Fe.
GO-ID	Term	Category	FDR	P-Value	#Test	#Ref	#notAnnotTest	#notAnnotRef	Over/Under	TestSeqs	RefSeqs
GO:0005874	microtubule	C	1.38986e-17	3.87027e-20	26	80	850	38987	OVER	Gh_D11G3344, Gh_D02G2420, Gh_A02G0819, Gh_A03G0396, Gh_A05G3802, Gh_D11G0806, Gh_D02G0869, Gh_A07G1961, Gh_D03G1145, Gh_A11G2742, Gh_A03G1585, Gh_D03G1455, Gh_D03G1452, Gh_A03G0126, Gh_D13G2360, Gh_A05G3784, Gh_D07G1176, Gh_A11G2095, Gh_D05G2068, Gh_D05G1777, Gh_A08G2390, Gh_A08G2381, Gh_A11G0689, Gh_D08G1948, Gh_A04G1008, Gh_D04G1558	Gh_D08G1025, Gh_A07G1134, Gh_A07G1077, Gh_Sca066028G01, Gh_D09G0419, Gh_Sca131739G01, Gh_A08G0339, Gh_D09G0095, Gh_D09G0062, Gh_D09G0019, Gh_D03G1454, Gh_D06G2276, Gh_A12G0996, Gh_D13G2200, Gh_D04G0862, Gh_A05G2179, Gh_A12G0797, Gh_A12G0730, Gh_A03G0694, Gh_A09G2511, Gh_D04G0399, Gh_A09G2388, Gh_Sca192988G01, Gh_A03G0129, Gh_A03G0127, Gh_D08G0580, Gh_D08G0436, Gh_Sca251826G01, Gh_D02G1818, Gh_Sca…
GO:0043232	intracellular non-membrane-bounded organelle	C	5.11757e-15	1.90009e-17	106	1866	770	37201	OVER	Gh_A09G1231, Gh_D11G3344, Gh_A02G1492, Gh_D13G1698, Gh_D12G1640, Gh_A02G0393, Gh_A10G0449, Gh_D02G2420, Gh_D10G0380, Gh_A02G0819, Gh_A13G2009, Gh_A08G0786, Gh_A11G2634, Gh_D09G1769, Gh_A05G1644, Gh_A03G0396, Gh_A05G3802, Gh_A08G1033, Gh_A04G1149, Gh_A06G1669, Gh_D11G0806, Gh_D09G1296, Gh_D08G0959, Gh_D03G0222, Gh_D11G3164, Gh_A11G1844, Gh_D10G0664, Gh_A09G2488, Gh_A12G1517, Gh_D02G2242, Gh_D08G04…	Gh_A04G0482, Gh_A04G0473, Gh_A04G0445, Gh_D08G1260, Gh_D08G1217, Gh_D09G0936, Gh_D09G0935, Gh_D09G0930, Gh_D08G1206, Gh_D05G0284, Gh_D05G0282, Gh_A07G1383, Gh_A07G1356, Gh_D05G0227, Gh_A07G1315, Gh_A13G0234, Gh_Sca012456G01, Gh_D08G1156, Gh_A04G0306, Gh_D09G0855, Gh_D09G0854, Gh_D09G0848, Gh_D08G1101, Gh_D09G0817, Gh_A07G1293, Gh_Sca084188G01, Gh_D05G0167, Gh_A08G0986, Gh_A07G1241, Gh_A13G0191, G…
GO:0032993	protein-DNA complex	C	1.25433e-12	7.76195e-15	25	130	851	38937	OVER	Gh_A10G0449, Gh_A09G2488, Gh_D08G0485, Gh_A04G0687, Gh_A07G0876, Gh_A01G1890, Gh_D04G1152, Gh_D08G0751, Gh_D10G0466, Gh_D13G2389, Gh_D13G2387, Gh_D13G2384, Gh_A08G0394, Gh_D05G0853, Gh_A08G2548, Gh_A08G2542, Gh_A09G0836, Gh_D02G0973, Gh_A13G1990, Gh_A13G1988, Gh_A13G1985, Gh_D08G2255, Gh_D08G0034, Gh_D09G0853, Gh_A05G0717	Gh_D09G0855, Gh_D09G0854, Gh_D09G0848, Gh_D09G0817, Gh_A04G0195, Gh_D05G3891, Gh_A08G0649, Gh_A08G0565, Gh_D05G3511, Gh_Sca214299G01, Gh_D02G2436, Gh_A08G0172, Gh_A11G1942, Gh_A08G0014, Gh_A08G0012, Gh_A08G0011, Gh_A11G1633, Gh_A11G1632, Gh_A02G1449, Gh_D13G2399, Gh_D03G1267, Gh_D03G1245, Gh_D03G1238, Gh_D03G1234, Gh_A02G1361, Gh_D04G0884, Gh_A11G1173, Gh_A02G1235, Gh_A02G1234, Gh_D07G1747, Gh_D1…
GO:0005856	cytoskeleton	C	1.59667e-11	1.38326e-13	43	476	833	38591	OVER	Gh_D11G3344, Gh_A02G1492, Gh_D02G2420, Gh_A02G0819, Gh_A03G0396, Gh_A05G3802, Gh_A08G1033, Gh_D11G0806, Gh_D03G0222, Gh_D10G0664, Gh_D02G2242, Gh_D02G0869, Gh_A11G2432, Gh_A07G1961, Gh_D12G0311, Gh_D03G1145, Gh_A07G1150, Gh_A11G2742, Gh_A08G0528, Gh_A13G0283, Gh_D13G0302, Gh_A03G1585, Gh_D03G1455, Gh_D03G1452, Gh_A03G0126, Gh_D13G2360, Gh_A05G3784, Gh_D08G1311, Gh_D07G1176, Gh_A13G0531, Gh_A11G20…	Gh_A07G1383, Gh_D05G0227, Gh_D05G0167, Gh_A07G1241, Gh_A13G0191, Gh_D05G0125, Gh_D09G0787, Gh_D08G1025, Gh_Sca076099G01, Gh_A07G1134, Gh_A08G0855, Gh_A07G1127, Gh_D12G0106, Gh_A04G0192, Gh_A04G0142, Gh_D09G0693, Gh_D09G0653, Gh_D09G0602, Gh_A07G1077, Gh_A08G0798, Gh_A08G0739, Gh_Sca006571G01, Gh_D05G3887, Gh_A04G0035, Gh_D09G0526, Gh_A08G0691, Gh_D09G0478, Gh_Sca066028G01, Gh_D09G0420, Gh_D09G041…
GO:0015630	microtubule cytoskeleton	C	3.39609e-11	3.46755e-13	35	328	841	38739	OVER	Gh_D11G3344, Gh_A02G1492, Gh_D02G2420, Gh_A02G0819, Gh_A03G0396, Gh_A05G3802, Gh_A08G1033, Gh_D11G0806, Gh_D03G0222, Gh_D10G0664, Gh_D02G0869, Gh_A07G1961, Gh_D03G1145, Gh_A07G1150, Gh_A11G2742, Gh_A13G0283, Gh_D13G0302, Gh_A03G1585, Gh_D03G1455, Gh_D03G1452, Gh_A03G0126, Gh_D13G2360, Gh_A05G3784, Gh_D08G1311, Gh_D07G1176, Gh_A11G2095, Gh_D05G2068, Gh_D05G1777, Gh_A08G2390, Gh_A08G2381, Gh_A11G06…	Gh_D05G0227, Gh_D05G0167, Gh_A07G1241, Gh_D09G0787, Gh_D08G1025, Gh_Sca076099G01, Gh_A07G1134, Gh_A07G1127, Gh_D12G0106, Gh_A04G0192, Gh_A04G0142, Gh_D09G0693, Gh_D09G0653, Gh_D09G0602, Gh_A07G1077, Gh_A08G0739, Gh_D05G3887, Gh_A04G0035, Gh_A08G0691, Gh_D09G0478, Gh_Sca066028G01, Gh_D09G0419, Gh_D05G3699, Gh_Sca114117G01, Gh_D05G3513, Gh_Sca131739G01, Gh_A08G0339, Gh_D05G3487, Gh_A08G0273, Gh_D09…
GO:0044430	cytoskeletal part	C	1.90438e-10	2.06229e-12	38	412	838	38655	OVER	Gh_D11G3344, Gh_A02G1492, Gh_D02G2420, Gh_A02G0819, Gh_A03G0396, Gh_A05G3802, Gh_A08G1033, Gh_D11G0806, Gh_D03G0222, Gh_D10G0664, Gh_D02G0869, Gh_A11G2432, Gh_A07G1961, Gh_D03G1145, Gh_A07G1150, Gh_A11G2742, Gh_A13G0283, Gh_D13G0302, Gh_A03G1585, Gh_D03G1455, Gh_D03G1452, Gh_A03G0126, Gh_D13G2360, Gh_A05G3784, Gh_D08G1311, Gh_D07G1176, Gh_A13G0531, Gh_A11G2095, Gh_D05G2068, Gh_D05G1777, Gh_A08G23…	Gh_D05G0227, Gh_D05G0167, Gh_A07G1241, Gh_D05G0125, Gh_D09G0787, Gh_D08G1025, Gh_Sca076099G01, Gh_A07G1134, Gh_A08G0855, Gh_A07G1127, Gh_D12G0106, Gh_A04G0192, Gh_A04G0142, Gh_D09G0693, Gh_D09G0653, Gh_D09G0602, Gh_A07G1077, Gh_A08G0798, Gh_A08G0739, Gh_D05G3887, Gh_A04G0035, Gh_D09G0526, Gh_A08G0691, Gh_D09G0478, Gh_Sca066028G01, Gh_D09G0419, Gh_D05G3699, Gh_Sca114117G01, Gh_D05G3513, Gh_Sca1317…
GO:0044446	intracellular organelle part	C	1.13172e-06	1.57572e-08	75	1644	801	37423	OVER	Gh_D11G3344, Gh_A02G1492, Gh_A10G0449, Gh_D13G0234, Gh_D02G2420, Gh_A02G0819, Gh_A01G1763, Gh_A03G0396, Gh_A05G3802, Gh_A05G2285, Gh_A08G1033, Gh_D11G0806, Gh_D03G0222, Gh_D10G0664, Gh_A09G2488, Gh_A04G0809, Gh_D08G0485, Gh_D02G0869, Gh_A08G1303, Gh_A11G2432, Gh_A04G0687, Gh_A07G1961, Gh_A07G0876, Gh_D08G1079, Gh_D03G1145, Gh_A07G1150, Gh_A01G1890, Gh_A11G2742, Gh_D04G1152, Gh_D08G0751, Gh_D10G04…	Gh_A13G0302, Gh_A04G0473, Gh_Sca228399G01, Gh_D09G0930, Gh_D05G0291, Gh_D05G0287, Gh_A07G1361, Gh_D05G0255, Gh_A07G1337, Gh_D05G0227, Gh_Sca012456G01, Gh_D08G1177, Gh_D08G1157, Gh_D09G0855, Gh_D09G0854, Gh_D09G0848, Gh_Sca058891G01, Gh_D09G0817, Gh_D05G0170, Gh_D05G0167, Gh_A07G1255, Gh_D12G0278, Gh_D12G0277, Gh_A07G1241, Gh_A08G0964, Gh_D12G0252, Gh_D05G0125, Gh_A08G0948, Gh_A07G1213, Gh_A13G015…
GO:0032991	macromolecular complex	C	5.18658e-05	8.82618e-07	125	3581	751	35486	OVER	Gh_A09G1231, Gh_D11G3344, Gh_A02G1492, Gh_D13G1698, Gh_D12G1640, Gh_A02G0393, Gh_A10G0449, Gh_D13G0234, Gh_D11G2238, Gh_D02G2420, Gh_D10G0380, Gh_D06G1228, Gh_A02G0819, Gh_A13G2009, Gh_A08G0786, Gh_A04G0892, Gh_A11G2634, Gh_A01G1763, Gh_D09G1769, Gh_A05G1644, Gh_A03G0396, Gh_A05G3802, Gh_A05G2285, Gh_A08G1033, Gh_A04G1149, Gh_A06G1669, Gh_D11G0806, Gh_D09G1296, Gh_D08G0959, Gh_D03G0222, Gh_A05G33…	Gh_A13G0302, Gh_A04G0482, Gh_A04G0476, Gh_A04G0474, Gh_A04G0473, Gh_Sca228399G01, Gh_D08G1296, Gh_A04G0445, Gh_D08G1278, Gh_A04G0428, Gh_D09G0975, Gh_D09G0974, Gh_D09G0956, Gh_D08G1219, Gh_D08G1217, Gh_D08G1213, Gh_D08G1211, Gh_D09G0936, Gh_D09G0935, Gh_D09G0930, Gh_D08G1206, Gh_D09G0906, Gh_Sca028520G01, Gh_A07G1392, Gh_D05G0287, Gh_D05G0284, Gh_D05G0282, Gh_D05G0274, Gh_D05G0255, Gh_A07G1356, G…
GO:0043234	protein complex	C	0.000514823	1.00352e-05	87	2384	789	36683	OVER	Gh_D11G3344, Gh_A02G1492, Gh_A10G0449, Gh_D13G0234, Gh_D11G2238, Gh_D02G2420, Gh_D06G1228, Gh_A02G0819, Gh_A04G0892, Gh_A01G1763, Gh_A03G0396, Gh_A05G3802, Gh_A05G2285, Gh_A08G1033, Gh_D11G0806, Gh_D03G0222, Gh_A05G3329, Gh_D10G0664, Gh_A09G2488, Gh_A04G0809, Gh_D08G0485, Gh_D02G0869, Gh_A08G1303, Gh_A11G2432, Gh_A04G0687, Gh_D06G1004, Gh_A07G1961, Gh_A07G0876, Gh_D08G1079, Gh_D03G1145, Gh_A07G11…	Gh_A13G0302, Gh_A04G0476, Gh_A04G0474, Gh_D08G1296, Gh_D08G1278, Gh_A04G0428, Gh_D09G0975, Gh_D09G0974, Gh_D09G0956, Gh_D08G1219, Gh_D08G1213, Gh_D08G1211, Gh_D09G0906, Gh_Sca028520G01, Gh_A07G1392, Gh_D05G0287, Gh_D05G0274, Gh_D05G0255, Gh_A07G1350, Gh_D05G0246, Gh_A13G0287, Gh_A13G0286, Gh_D05G0227, Gh_A07G1313, Gh_A07G1312, Gh_D05G0206, Gh_D12G0329, Gh_D12G0327, Gh_A13G0256, Gh_D08G1177, Gh_D0…
GO:0005971	ribonucleoside-diphosphate reductase complex	C	0.000734156	1.4992e-05	4	4	872	39063	OVER	Gh_D11G2238, Gh_D10G0755, Gh_A11G3163, Gh_A02G1313	Gh_D03G0451, Gh_A10G0640, Gh_A07G2106, Gh_D07G2317
GO:0043229	intracellular organelle	C	0.000776971	1.63472e-05	141	4417	735	34650	OVER	Gh_A01G0822, Gh_A01G1462, Gh_A09G1231, Gh_D11G3344, Gh_A02G1492, Gh_D13G1698, Gh_D12G1640, Gh_A02G0393, Gh_A10G0449, Gh_D13G0234, Gh_D02G2420, Gh_D10G0380, Gh_A02G0819, Gh_A13G2009, Gh_A08G0786, Gh_A07G1823, Gh_A11G2634, Gh_A01G1763, Gh_D09G1769, Gh_A05G1644, Gh_A03G0396, Gh_A05G3802, Gh_A05G2285, Gh_A06G0239, Gh_D12G2590, Gh_A08G1033, Gh_A04G1149, Gh_A06G1669, Gh_D11G0806, Gh_D09G1296, Gh_D13G11…	Gh_A13G0302, Gh_A04G0482, Gh_A04G0473, Gh_Sca228399G01, Gh_A04G0462, Gh_D08G1297, Gh_A04G0445, Gh_D08G1260, Gh_D08G1254, Gh_D08G1252, Gh_D09G0953, Gh_D08G1217, Gh_D09G0936, Gh_D09G0935, Gh_D09G0930, Gh_D08G1206, Gh_D09G0900, Gh_D05G0291, Gh_D05G0287, Gh_D05G0284, Gh_D05G0282, Gh_A07G1383, Gh_A07G1375, Gh_A07G1372, Gh_A07G1361, Gh_D05G0255, Gh_A07G1356, Gh_D05G0249, Gh_A13G0292, Gh_A07G1339, Gh_A0…
GO:0005198	structural molecule activity	F	1.49861e-09	1.76198e-11	71	1284	805	37783	OVER	Gh_A09G1231, Gh_D11G3344, Gh_D13G1698, Gh_D12G1640, Gh_A02G0393, Gh_D02G2420, Gh_D10G0380, Gh_A02G0819, Gh_A13G2009, Gh_A08G0786, Gh_A11G2634, Gh_D09G1769, Gh_A05G1644, Gh_A03G0396, Gh_A05G3802, Gh_A13G1247, Gh_A04G1149, Gh_A06G1669, Gh_D11G0806, Gh_D09G1296, Gh_D08G0959, Gh_D11G3164, Gh_A11G1844, Gh_A12G1517, Gh_D02G0869, Gh_D03G1601, Gh_A07G1961, Gh_D03G1145, Gh_A10G2281, Gh_A09G1314, Gh_A09G16…	Gh_A13G0302, Gh_A04G0482, Gh_A04G0473, Gh_A04G0445, Gh_D08G1217, Gh_D09G0936, Gh_D09G0935, Gh_D09G0930, Gh_D08G1206, Gh_D05G0284, Gh_D05G0282, Gh_A07G1372, Gh_A07G1356, Gh_A07G1315, Gh_A13G0234, Gh_D12G0302, Gh_Sca012456G01, Gh_D08G1156, Gh_A04G0306, Gh_D08G1101, Gh_D09G0800, Gh_A07G1293, Gh_Sca084188G01, Gh_D12G0278, Gh_D12G0277, Gh_D12G0252, Gh_A07G1224, Gh_A08G0947, Gh_A13G0164, Gh_A13G0151, G…
GO:0003924	GTPase activity	F	2.59531e-09	3.13171e-11	38	455	838	38612	OVER	Gh_D11G3344, Gh_D02G2420, Gh_A02G0819, Gh_A11G0475, Gh_D12G0897, Gh_A03G0396, Gh_D02G0204, Gh_D11G0806, Gh_D10G1287, Gh_D02G0869, Gh_A05G0831, Gh_A01G1213, Gh_A07G1961, Gh_D03G1145, Gh_A11G2742, Gh_A10G0096, Gh_D10G0100, Gh_A03G1585, Gh_D03G1455, Gh_D03G1452, Gh_A03G0126, Gh_A05G1286, Gh_D13G2360, Gh_A05G3784, Gh_Sca006742G01, Gh_D07G1176, Gh_D10G0271, Gh_A11G2095, Gh_D05G2068, Gh_D05G1777, Gh_A0…	Gh_A13G0304, Gh_D09G0931, Gh_D08G1204, Gh_A07G1376, Gh_D05G0243, Gh_D05G0224, Gh_D12G0319, Gh_A04G0312, Gh_A07G1262, Gh_A07G1242, Gh_A13G0193, Gh_D12G0251, Gh_A13G0109, Gh_A04G0276, Gh_D09G0791, Gh_D09G0735, Gh_D12G0162, Gh_A07G1134, Gh_A08G0828, Gh_A13G0046, Gh_A13G0045, Gh_A13G0044, Gh_D09G0605, Gh_A07G1077, Gh_A07G1066, Gh_D12G0055, Gh_D05G3828, Gh_Sca066028G01, Gh_D09G0419, Gh_A08G0531, Gh_A0…
GO:0005525	GTP binding	F	1.28628e-06	1.87051e-08	42	686	834	38381	OVER	Gh_D11G3344, Gh_D02G2420, Gh_A02G0819, Gh_A11G0475, Gh_D12G0897, Gh_A02G1450, Gh_A03G0396, Gh_A05G3802, Gh_D02G0204, Gh_D11G0806, Gh_D10G1287, Gh_D02G0869, Gh_A05G0831, Gh_A01G1213, Gh_A07G1961, Gh_D03G1145, Gh_A11G2742, Gh_A10G0096, Gh_D10G0100, Gh_A03G1585, Gh_D03G1455, Gh_D03G1452, Gh_A03G0126, Gh_A05G1286, Gh_D13G2360, Gh_A05G3784, Gh_Sca006742G01, Gh_D03G0677, Gh_D07G1176, Gh_D10G0271, Gh_A1…	Gh_A13G0304, Gh_A04G0435, Gh_D09G0978, Gh_D09G0931, Gh_D08G1204, Gh_A07G1376, Gh_D05G0243, Gh_D05G0224, Gh_D12G0319, Gh_D12G0308, Gh_D12G0305, Gh_A04G0312, Gh_A07G1262, Gh_A07G1242, Gh_A13G0193, Gh_D12G0251, Gh_A13G0109, Gh_A04G0276, Gh_A04G0248, Gh_D09G0791, Gh_D08G1025, Gh_D09G0735, Gh_D05G0052, Gh_D12G0162, Gh_A07G1134, Gh_A13G0086, Gh_A13G0085, Gh_A08G0828, Gh_A13G0046, Gh_A13G0045, Gh_A13G00…
GO:0004030	aldehyde dehydrogenase [NAD(P)+] activity	F	0.000191484	3.49553e-06	5	7	871	39060	OVER	Gh_A05G0568, Gh_A05G3311, Gh_D05G0697, Gh_D03G0106, Gh_A02G1616	Gh_D04G0292, Gh_D05G2245, Gh_A02G0751, Gh_A06G0384, Gh_D02G0793, Gh_D06G0414, Gh_A05G3716
GO:0008092	cytoskeletal protein binding	F	0.000371775	7.01679e-06	22	316	854	38751	OVER	Gh_A02G1492, Gh_A02G1482, Gh_A13G1733, Gh_A08G1033, Gh_D03G0232, Gh_D03G0222, Gh_D10G0664, Gh_D02G2242, Gh_A11G2432, Gh_D12G0311, Gh_D13G2081, Gh_A07G1150, Gh_D13G0338, Gh_A13G0283, Gh_D13G0302, Gh_D08G1311, Gh_A03G1808, Gh_D03G1240, Gh_D02G2190, Gh_A12G1404, Gh_D11G2749, Gh_D08G2536	Gh_A13G0300, Gh_A07G1383, Gh_D05G0266, Gh_D05G0265, Gh_D05G0227, Gh_A07G1241, Gh_A13G0191, Gh_Sca076099G01, Gh_D12G0106, Gh_A04G0192, Gh_D09G0693, Gh_A04G0103, Gh_D09G0653, Gh_D09G0602, Gh_A08G0739, Gh_D05G3887, Gh_A04G0035, Gh_D09G0478, Gh_D09G0444, Gh_D09G0420, Gh_D05G3699, Gh_D05G3618, Gh_D05G3513, Gh_A08G0273, Gh_A10G2259, Gh_D05G3161, Gh_D02G2140, Gh_A10G2194, Gh_D10G1971, Gh_A11G1895, Gh_D0…
GO:0004748	ribonucleoside-diphosphate reductase activity, thioredoxin disulfide as acceptor	F	0.000734156	1.4992e-05	4	4	872	39063	OVER	Gh_D11G2238, Gh_D10G0755, Gh_A11G3163, Gh_A02G1313	Gh_D03G0451, Gh_A10G0640, Gh_A07G2106, Gh_D07G2317
GO:0071822	protein complex subunit organization	P	9.41424e-23	2.91282e-26	58	415	818	38652	OVER	Gh_D11G3344, Gh_A10G0449, Gh_D02G2420, Gh_A02G0819, Gh_A03G0396, Gh_A05G3802, Gh_D11G0806, Gh_A09G2147, Gh_A09G2488, Gh_D09G2352, Gh_D02G2242, Gh_D08G0485, Gh_D02G0869, Gh_A04G0687, Gh_A07G1961, Gh_D12G0311, Gh_A07G0876, Gh_D03G1145, Gh_A01G1890, Gh_A11G2742, Gh_D04G1152, Gh_D08G0751, Gh_D10G0466, Gh_A03G1585, Gh_D03G1455, Gh_D03G1452, Gh_D13G2389, Gh_D13G2387, Gh_D13G2384, Gh_A03G0126, Gh_D13G23…	Gh_D08G1294, Gh_A07G1383, Gh_A07G1367, Gh_D09G0855, Gh_D09G0854, Gh_D09G0848, Gh_D09G0817, Gh_A13G0191, Gh_D05G0125, Gh_A07G1195, Gh_A13G0094, Gh_A07G1134, Gh_A08G0855, Gh_A07G1127, Gh_A04G0195, Gh_A07G1077, Gh_A08G0798, Gh_D05G3891, Gh_Sca006571G01, Gh_A08G0649, Gh_Sca066028G01, Gh_D09G0420, Gh_D09G0419, Gh_A08G0565, Gh_D05G3541, Gh_D05G3511, Gh_Sca214299G01, Gh_Sca131739G01, Gh_D02G2436, Gh_D09…
GO:0006633	fatty acid biosynthetic process	P	2.19022e-14	9.48733e-17	30	168	846	38899	OVER	Gh_D10G1468, Gh_D06G1228, Gh_A10G1051, Gh_D07G0936, Gh_A03G0374, Gh_A05G0840, Gh_A06G0501, Gh_D03G1168, Gh_A01G1563, Gh_A03G1286, Gh_A07G0864, Gh_A13G1813, Gh_D10G2189, Gh_D10G2187, Gh_A07G0026, Gh_D13G2029, Gh_D09G2145, Gh_D13G2365, Gh_D02G1726, Gh_A10G1905, Gh_A09G1935, Gh_A13G1665, Gh_D04G0694, Gh_D02G1252, Gh_D13G2177, Gh_D10G0219, Gh_D13G1063, Gh_A13G0818, Gh_A05G3209, Gh_D01G1810	Gh_A13G0206, Gh_D05G0189, Gh_A07G1227, Gh_D12G0105, Gh_D05G3896, Gh_Sca127536G01, Gh_A08G0514, Gh_A08G0436, Gh_D09G0093, Gh_D05G3167, Gh_D05G3162, Gh_D02G2148, Gh_A05G2911, Gh_A05G2865, Gh_A02G1788, Gh_D13G2520, Gh_D13G2501, Gh_Sca006141G01, Gh_A12G0947, Gh_D13G2245, Gh_A05G2294, Gh_Sca047531G01, Gh_D10G1199, Gh_D10G1197, Gh_A03G0871, Gh_A03G0870, Gh_A03G0869, Gh_D13G2098, Gh_D04G0574, Gh_Sca1444…
GO:0051258	protein polymerization	P	2.34979e-14	1.09056e-16	26	117	850	38950	OVER	Gh_D11G3344, Gh_D02G2420, Gh_A02G0819, Gh_A03G0396, Gh_A05G3802, Gh_D11G0806, Gh_D02G0869, Gh_A07G1961, Gh_D03G1145, Gh_A11G2742, Gh_A03G1585, Gh_D03G1455, Gh_D03G1452, Gh_A03G0126, Gh_D13G2360, Gh_A05G3784, Gh_D07G1176, Gh_A11G2095, Gh_D05G2068, Gh_D05G1777, Gh_A08G2390, Gh_A08G2381, Gh_A11G0689, Gh_D08G1948, Gh_A04G1008, Gh_D04G1558	Gh_D05G0125, Gh_A07G1134, Gh_A08G0855, Gh_A07G1077, Gh_A08G0798, Gh_Sca006571G01, Gh_Sca066028G01, Gh_D09G0419, Gh_Sca131739G01, Gh_D09G0062, Gh_D09G0019, Gh_A08G0050, Gh_A05G2756, Gh_D03G1454, Gh_D06G2276, Gh_A12G0996, Gh_D13G2200, Gh_D04G0862, Gh_D04G0851, Gh_A12G0872, Gh_A05G2179, Gh_A12G0730, Gh_Sca088070G01, Gh_D10G1095, Gh_D10G1092, Gh_A03G0694, Gh_A09G2511, Gh_A12G0469, Gh_A09G2388, Gh_D08…
GO:0072330	monocarboxylic acid biosynthetic process	P	1.00356e-13	4.96809e-16	30	180	846	38887	OVER	Gh_D10G1468, Gh_D06G1228, Gh_A10G1051, Gh_D07G0936, Gh_A03G0374, Gh_A05G0840, Gh_A06G0501, Gh_D03G1168, Gh_A01G1563, Gh_A03G1286, Gh_A07G0864, Gh_A13G1813, Gh_D10G2189, Gh_D10G2187, Gh_A07G0026, Gh_D13G2029, Gh_D09G2145, Gh_D13G2365, Gh_D02G1726, Gh_A10G1905, Gh_A09G1935, Gh_A13G1665, Gh_D04G0694, Gh_D02G1252, Gh_D13G2177, Gh_D10G0219, Gh_D13G1063, Gh_A13G0818, Gh_A05G3209, Gh_D01G1810	Gh_A13G0206, Gh_D05G0189, Gh_A07G1227, Gh_D12G0105, Gh_D05G3932, Gh_D05G3896, Gh_Sca127536G01, Gh_A08G0514, Gh_A08G0436, Gh_D09G0093, Gh_A08G0196, Gh_D05G3167, Gh_D05G3162, Gh_D02G2148, Gh_A05G2911, Gh_A05G2865, Gh_A02G1788, Gh_D13G2520, Gh_D13G2501, Gh_Sca006141G01, Gh_A12G0947, Gh_D13G2245, Gh_A05G2294, Gh_Sca047531G01, Gh_D10G1199, Gh_D10G1197, Gh_A03G0871, Gh_A03G0870, Gh_A03G0869, Gh_D13G209…
GO:0071840	cellular component organization or biogenesis	P	5.75958e-13	3.18974e-15	77	1214	799	37853	OVER	Gh_D10G1145, Gh_D11G1187, Gh_D09G1463, Gh_D11G3344, Gh_A13G1733, Gh_A10G0449, Gh_D02G2420, Gh_A02G0819, Gh_D07G0974, Gh_D08G1724, Gh_A03G0396, Gh_A05G3802, Gh_D11G0806, Gh_A09G2147, Gh_A03G0359, Gh_A09G2488, Gh_D09G2352, Gh_D02G2242, Gh_D08G0485, Gh_D02G0869, Gh_A11G2432, Gh_A04G0687, Gh_A07G1961, Gh_D12G0311, Gh_A07G0876, Gh_D13G2081, Gh_D03G1145, Gh_D07G0743, Gh_A01G1890, Gh_D13G0338, Gh_A11G27…	Gh_A13G0300, Gh_D08G1294, Gh_D09G0914, Gh_A07G1383, Gh_D05G0266, Gh_D05G0265, Gh_A07G1367, Gh_A07G1337, Gh_D08G1177, Gh_D09G0855, Gh_D09G0854, Gh_D09G0848, Gh_D09G0817, Gh_D12G0298, Gh_D05G0164, Gh_D05G0160, Gh_A13G0191, Gh_A08G0964, Gh_A13G0185, Gh_D05G0125, Gh_D12G0240, Gh_A07G1208, Gh_A13G0150, Gh_D08G1066, Gh_Sca013695G01, Gh_A07G1195, Gh_A07G1169, Gh_A08G0876, Gh_A07G1143, Gh_A13G0094, Gh_D0…
GO:0006631	fatty acid metabolic process	P	5.75958e-13	3.20769e-15	31	210	845	38857	OVER	Gh_D10G1468, Gh_D06G1228, Gh_A10G1051, Gh_D07G0936, Gh_A03G0374, Gh_A05G0840, Gh_A06G0501, Gh_D03G1168, Gh_A01G1563, Gh_A03G1286, Gh_A07G0864, Gh_A13G1813, Gh_D10G2189, Gh_D10G2187, Gh_A07G0026, Gh_D13G2029, Gh_D09G2145, Gh_D13G2365, Gh_D02G1726, Gh_A10G1905, Gh_A09G1935, Gh_A13G1665, Gh_D04G0694, Gh_D02G1252, Gh_D13G2177, Gh_A10G1284, Gh_D10G0219, Gh_D13G1063, Gh_A13G0818, Gh_A05G3209, Gh_D01G18…	Gh_A13G0206, Gh_D05G0189, Gh_A07G1227, Gh_D12G0105, Gh_D09G0606, Gh_D05G3896, Gh_Sca127536G01, Gh_A08G0514, Gh_A08G0436, Gh_D09G0093, Gh_D05G3167, Gh_D05G3162, Gh_D02G2148, Gh_A05G2911, Gh_A11G1832, Gh_A05G2865, Gh_D10G1710, Gh_A02G1788, Gh_D13G2520, Gh_D13G2501, Gh_Sca006141G01, Gh_A05G2312, Gh_A12G0947, Gh_D13G2245, Gh_A05G2294, Gh_Sca047531G01, Gh_D10G1200, Gh_D10G1199, Gh_D10G1197, Gh_A03G087…
GO:0006184	obsolete GTP catabolic process	P	8.47505e-12	6.03113e-14	34	289	842	38778	OVER	Gh_D11G3344, Gh_D02G2420, Gh_A02G0819, Gh_A11G0475, Gh_D12G0897, Gh_A03G0396, Gh_D02G0204, Gh_D11G0806, Gh_D10G1287, Gh_D02G0869, Gh_A05G0831, Gh_A07G1961, Gh_D03G1145, Gh_A11G2742, Gh_A03G1585, Gh_D03G1455, Gh_D03G1452, Gh_A03G0126, Gh_A05G1286, Gh_D13G2360, Gh_A05G3784, Gh_Sca006742G01, Gh_D07G1176, Gh_D10G0271, Gh_A11G2095, Gh_D05G2068, Gh_D05G1777, Gh_A08G2390, Gh_A08G2381, Gh_D04G2003, Gh_A1…	Gh_A13G0304, Gh_D05G0243, Gh_D05G0224, Gh_D12G0319, Gh_A04G0312, Gh_A07G1242, Gh_A13G0193, Gh_D12G0251, Gh_D09G0791, Gh_D09G0735, Gh_A07G1134, Gh_A07G1077, Gh_D05G3828, Gh_Sca066028G01, Gh_D09G0419, Gh_A08G0531, Gh_A08G0520, Gh_A08G0513, Gh_D09G0303, Gh_Sca060638G01, Gh_Sca131739G01, Gh_A08G0244, Gh_D05G3341, Gh_D02G2357, Gh_D02G2356, Gh_D09G0019, Gh_A08G0050, Gh_A08G0018, Gh_D02G2136, Gh_A11G186…
GO:0006334	nucleosome assembly	P	9.88406e-12	7.95129e-14	25	146	851	38921	OVER	Gh_A10G0449, Gh_A09G2488, Gh_D08G0485, Gh_A04G0687, Gh_A07G0876, Gh_A01G1890, Gh_D04G1152, Gh_D08G0751, Gh_D10G0466, Gh_D13G2389, Gh_D13G2387, Gh_D13G2384, Gh_A08G0394, Gh_D05G0853, Gh_A08G2548, Gh_A08G2542, Gh_A09G0836, Gh_D02G0973, Gh_A13G1990, Gh_A13G1988, Gh_A13G1985, Gh_D08G2255, Gh_D08G0034, Gh_D09G0853, Gh_A05G0717	Gh_D09G0855, Gh_D09G0854, Gh_D09G0848, Gh_D09G0817, Gh_A04G0195, Gh_D05G3891, Gh_A08G0649, Gh_A08G0565, Gh_D05G3511, Gh_Sca214299G01, Gh_D02G2436, Gh_A08G0172, Gh_A11G1942, Gh_A08G0014, Gh_A08G0012, Gh_A08G0011, Gh_A11G1633, Gh_A11G1632, Gh_A02G1449, Gh_D13G2399, Gh_D03G1267, Gh_D03G1245, Gh_D03G1238, Gh_D03G1234, Gh_A02G1361, Gh_D04G0884, Gh_A11G1173, Gh_A02G1235, Gh_A02G1234, Gh_D07G1747, Gh_D1…
GO:0007017	microtubule-based process	P	5.75035e-11	6.04925e-13	35	335	841	38732	OVER	Gh_D11G3344, Gh_A02G1492, Gh_D02G2420, Gh_A02G0819, Gh_A03G0396, Gh_A05G3802, Gh_A08G1033, Gh_D11G0806, Gh_D03G0222, Gh_D10G0664, Gh_D02G0869, Gh_A07G1961, Gh_D03G1145, Gh_A07G1150, Gh_A11G2742, Gh_A13G0283, Gh_D13G0302, Gh_A03G1585, Gh_D03G1455, Gh_D03G1452, Gh_A03G0126, Gh_D13G2360, Gh_A05G3784, Gh_D08G1311, Gh_D07G1176, Gh_A11G2095, Gh_D05G2068, Gh_D05G1777, Gh_A08G2390, Gh_A08G2381, Gh_A11G06…	Gh_D05G0227, Gh_D05G0167, Gh_A07G1241, Gh_D09G0787, Gh_D08G1025, Gh_Sca076099G01, Gh_A07G1134, Gh_A07G1127, Gh_D12G0106, Gh_A04G0192, Gh_A04G0142, Gh_D09G0693, Gh_A04G0103, Gh_D09G0653, Gh_D09G0602, Gh_A07G1077, Gh_A08G0739, Gh_D05G3887, Gh_A04G0035, Gh_A08G0691, Gh_D09G0478, Gh_D09G0444, Gh_Sca066028G01, Gh_D09G0419, Gh_D05G3699, Gh_D05G3618, Gh_Sca114117G01, Gh_D05G3513, Gh_Sca131739G01, Gh_D05…
GO:0016053	organic acid biosynthetic process	P	1.39786e-06	2.11929e-08	33	461	843	38606	OVER	Gh_D10G1468, Gh_D06G1228, Gh_A10G1051, Gh_D07G0936, Gh_A03G0374, Gh_D08G2317, Gh_A05G0840, Gh_A06G0501, Gh_D03G1168, Gh_A01G1563, Gh_A03G1286, Gh_A07G0864, Gh_A09G0578, Gh_A13G1813, Gh_D10G2189, Gh_D10G2187, Gh_A07G0026, Gh_D13G2029, Gh_D09G2145, Gh_D13G2365, Gh_D02G1726, Gh_A10G1905, Gh_A09G1935, Gh_A13G1665, Gh_D04G0694, Gh_D02G1252, Gh_D13G2177, Gh_D10G0219, Gh_D13G1063, Gh_A13G0380, Gh_A13G08…	Gh_D09G0908, Gh_D12G0399, Gh_A13G0246, Gh_A13G0206, Gh_D09G0863, Gh_D09G0861, Gh_D05G0189, Gh_D12G0266, Gh_A07G1227, Gh_D08G1015, Gh_D12G0199, Gh_D12G0105, Gh_D05G3932, Gh_A07G1095, Gh_D12G0096, Gh_A07G1056, Gh_D05G3896, Gh_D05G3814, Gh_A04G0055, Gh_D09G0576, Gh_D09G0575, Gh_D09G0506, Gh_Sca127536G01, Gh_D05G3678, Gh_A08G0514, Gh_A08G0436, Gh_A08G0307, Gh_D09G0093, Gh_D09G0003, Gh_D02G2327, Gh_A0…
GO:0006629	lipid metabolic process	P	5.08539e-05	8.49662e-07	53	1124	823	37943	OVER	Gh_D03G0408, Gh_A05G1329, Gh_D10G1468, Gh_D06G1228, Gh_A10G1051, Gh_D07G0936, Gh_A03G0374, Gh_D10G0307, Gh_A05G0840, Gh_D06G2129, Gh_A06G0501, Gh_D05G2425, Gh_D03G1168, Gh_A01G1563, Gh_A03G1286, Gh_A07G0864, Gh_A13G1813, Gh_Sca009545G02, Gh_A10G1960, Gh_A05G3124, Gh_D10G2189, Gh_D10G2187, Gh_A07G0026, Gh_D13G2029, Gh_D06G1650, Gh_D09G2145, Gh_A08G2217, Gh_A06G2052, Gh_D13G2365, Gh_D02G1726, Gh_A1…	Gh_D08G1261, Gh_D09G0946, Gh_D08G1203, Gh_D08G1202, Gh_D05G0286, Gh_D12G0343, Gh_A13G0206, Gh_A13G0204, Gh_D09G0873, Gh_D08G1140, Gh_A07G1291, Gh_D05G0189, Gh_A07G1264, Gh_A07G1263, Gh_A08G0988, Gh_D05G0124, Gh_A07G1227, Gh_A13G0144, Gh_D08G1040, Gh_D09G0766, Gh_D08G1005, Gh_D09G0727, Gh_D09G0721, Gh_D12G0193, Gh_A13G0092, Gh_D05G0036, Gh_D05G0020, Gh_D12G0131, Gh_A08G0826, Gh_A13G0047, Gh_D12G01…
GO:0043436	oxoacid metabolic process	P	6.39915e-05	1.12856e-06	51	1074	825	37993	OVER	Gh_D10G1468, Gh_D06G1228, Gh_A10G1051, Gh_D07G0936, Gh_A03G0374, Gh_D08G2317, Gh_D02G1975, Gh_A05G0840, Gh_A06G0501, Gh_D03G1168, Gh_A01G1563, Gh_A03G1286, Gh_A05G0358, Gh_A10G2294, Gh_A07G0864, Gh_A09G0578, Gh_A01G1513, Gh_A13G1813, Gh_D01G2027, Gh_D10G2189, Gh_D10G2187, Gh_A07G0026, Gh_D13G2029, Gh_D09G2145, Gh_A01G0404, Gh_A07G0810, Gh_D06G1642, Gh_A10G1135, Gh_D13G2365, Gh_D13G2359, Gh_D02G17…	Gh_D09G0995, Gh_D09G0908, Gh_Sca147046G01, Gh_D05G0274, Gh_D12G0399, Gh_D05G0262, Gh_A07G1329, Gh_A13G0276, Gh_A13G0275, Gh_Sca159356G01, Gh_A13G0246, Gh_A13G0206, Gh_D09G0884, Gh_D09G0883, Gh_A04G0320, Gh_D09G0863, Gh_D09G0861, Gh_D05G0189, Gh_D12G0266, Gh_A07G1227, Gh_D08G1055, Gh_D08G1054, Gh_D09G0774, Gh_D08G1043, Gh_D08G1015, Gh_D12G0199, Gh_A07G1149, Gh_A08G0871, Gh_A08G0863, Gh_D12G0105, G…
GO:0044281	small molecule metabolic process	P	0.00050504	9.68827e-06	67	1690	809	37377	OVER	Gh_D03G0408, Gh_A01G0802, Gh_D10G1468, Gh_D06G1228, Gh_A01G1763, Gh_A10G1051, Gh_D11G1117, Gh_D07G0936, Gh_A03G0374, Gh_D08G2317, Gh_D02G1975, Gh_A09G1394, Gh_D01G0830, Gh_A05G0840, Gh_A09G1368, Gh_A06G0501, Gh_D03G1168, Gh_A01G1563, Gh_A03G1286, Gh_A05G0358, Gh_A10G2294, Gh_A07G0864, Gh_A09G0578, Gh_A01G1513, Gh_A13G1813, Gh_D01G2027, Gh_D10G2189, Gh_D10G2187, Gh_A07G0026, Gh_D13G2029, Gh_D09G21…	Gh_D09G0995, Gh_D09G0908, Gh_Sca147046G01, Gh_D05G0296, Gh_D05G0295, Gh_D05G0287, Gh_D05G0274, Gh_D12G0399, Gh_D05G0262, Gh_D12G0369, Gh_A07G1329, Gh_A13G0276, Gh_A13G0275, Gh_Sca159356G01, Gh_A13G0246, Gh_A13G0206, Gh_Sca035444G01, Gh_D09G0884, Gh_D09G0883, Gh_A04G0320, Gh_D09G0863, Gh_D09G0861, Gh_Sca013838G01, Gh_D05G0189, Gh_D12G0288, Gh_A07G1249, Gh_D12G0266, Gh_A07G1227, Gh_D12G0243, Gh_D12…
GO:0044711	single-organism biosynthetic process	P	0.000810025	1.72932e-05	56	1354	820	37713	OVER	Gh_D03G0408, Gh_A01G0802, Gh_D10G1468, Gh_D06G1228, Gh_A04G0892, Gh_A10G1051, Gh_D11G1117, Gh_D07G0936, Gh_A03G0374, Gh_A09G2147, Gh_D08G2317, Gh_D09G2352, Gh_A09G1394, Gh_D01G0830, Gh_A05G0840, Gh_D10G2009, Gh_A09G1368, Gh_A06G0501, Gh_D05G2425, Gh_D03G1168, Gh_A01G1563, Gh_A03G1286, Gh_A07G0864, Gh_A13G0747, Gh_A09G0578, Gh_A13G1813, Gh_A08G1162, Gh_D10G2189, Gh_D10G2187, Gh_A07G0026, Gh_D13G20…	Gh_A04G0466, Gh_D08G1261, Gh_D09G0946, Gh_D09G0908, Gh_D05G0287, Gh_D12G0399, Gh_A13G0246, Gh_A13G0206, Gh_A13G0204, Gh_A04G0375, Gh_A04G0374, Gh_Sca035444G01, Gh_D08G1140, Gh_D09G0863, Gh_D09G0861, Gh_Sca013838G01, Gh_D05G0189, Gh_A07G1264, Gh_A07G1263, Gh_A08G0988, Gh_A07G1249, Gh_D12G0266, Gh_D05G0124, Gh_A07G1227, Gh_D12G0243, Gh_A07G1212, Gh_A04G0236, Gh_D08G1040, Gh_D09G0762, Gh_D09G0760, G…

## Sheet: Supplementary Table 5
Supplementary Table 5 Enriched GO terms of up-regelated genes in -Fe in the comparison of ++Fe8 vs -Fe.
GO-ID	Term	Category	FDR	P-Value	#Test	#Ref	#notAnnotTest	#notAnnotRef	Over/Under	TestSeqs	RefSeqs
GO:0005576	extracellular region	C	0.00573222	8.15849e-05	18	223	1035	38667	OVER	Gh_D08G1777, Gh_A01G1787, Gh_A13G0185, Gh_A02G1442, Gh_D03G0278, Gh_D02G2280, Gh_D11G2052, Gh_A11G0548, Gh_D08G0272, Gh_A03G2186, Gh_D02G0992, Gh_A12G1923, Gh_D05G3929, Gh_D12G0752, Gh_A08G0195, Gh_D12G2103, Gh_D03G0483, Gh_D13G0290	Gh_D09G0971, Gh_D09G0905, Gh_A13G0271, Gh_A04G0342, Gh_A07G1208, Gh_A13G0050, Gh_D12G0117, Gh_D05G3930, Gh_A08G0771, Gh_A08G0770, Gh_D09G0128, Gh_D02G2415, Gh_D05G3304, Gh_A10G2323, Gh_A11G1922, Gh_A11G1910, Gh_D05G3030, Gh_D10G1861, Gh_A05G2724, Gh_D03G1609, Gh_A02G1729, Gh_D13G2542, Gh_D06G2381, Gh_D13G2460, Gh_D03G1327, Gh_A02G1426, Gh_A05G2385, Gh_D03G1195, Gh_D03G1194, Gh_A05G2200, Gh_A12G08…
GO:0016491	oxidoreductase activity	F	2.14986e-10	1.33036e-13	166	3358	887	35532	OVER	Gh_D02G0733, Gh_D10G0066, Gh_D02G0732, Gh_D02G0730, Gh_D03G0412, Gh_D01G1336, Gh_A12G2006, Gh_D13G0263, Gh_D02G1805, Gh_A05G1338, Gh_D10G2213, Gh_D12G0566, Gh_D07G2010, Gh_D01G1673, Gh_A12G2341, Gh_D04G1513, Gh_D07G2009, Gh_A01G1434, Gh_A10G1090, Gh_D13G0230, Gh_A01G0697, Gh_D12G0534, Gh_D05G1894, Gh_A03G1497, Gh_A07G2109, Gh_D09G0331, Gh_A02G0368, Gh_A02G0367, Gh_D11G0840, Gh_A13G0180, Gh_A05G38…	Gh_A04G0493, Gh_A04G0465, Gh_D08G1293, Gh_D08G1291, Gh_D08G1285, Gh_D09G0999, Gh_D09G0997, Gh_A04G0434, Gh_A04G0401, Gh_A04G0400, Gh_D09G0946, Gh_D08G1218, Gh_D09G0921, Gh_D09G0920, Gh_D09G0904, Gh_D09G0903, Gh_D05G0296, Gh_D12G0394, Gh_D12G0391, Gh_D12G0
GO:0046872	metal ion binding	F	6.68833e-08	1.00365e-10	231	5626	822	33264	OVER	Gh_D02G0733, Gh_D02G0732, Gh_D02G0730, Gh_A05G2793, Gh_D03G0412, Gh_D11G2703, Gh_D11G2702, Gh_D10G2215, Gh_D10G2214, Gh_D10G2213, Gh_D04G1524, Gh_A09G0137, Gh_D07G2010, Gh_D04G0438, Gh_D08G0321, Gh_D01G1673, Gh_D07G2009, Gh_A01G1434, Gh_D08G0675, Gh_D13G0230, Gh_A12G0960, Gh_A05G1317, Gh_D11G1152, Gh_D12G1199, Gh_D05G0463, Gh_D10G1901, Gh_A08G2163, Gh_A08G1879, Gh_A06G1351, Gh_D04G1066, Gh_A01G06…	Gh_A04G0472, Gh_A04G0467, Gh_A04G0466, Gh_D08G1289, Gh_A04G0449, Gh_D08G1279, Gh_A04G0439, Gh_D09G0998, Gh_D09G0993, Gh_D08G1263, Gh_D08G1259, Gh_A04G0416, Gh_D08G1247, Gh_A04G0401, Gh_A04G0400, Gh_D08G1223, Gh_D08G1222, Gh_D08G1221, Gh_D08G1200, Gh_D09G0
GO:0001071	nucleic acid binding transcription factor activity	F	8.93221e-08	1.93457e-10	88	1538	965	37352	OVER	Gh_D12G0589, Gh_A06G2118, Gh_A10G0113, Gh_Sca005611G02, Gh_A05G1332, Gh_A03G0524, Gh_D11G1963, Gh_D05G2642, Gh_D11G1956, Gh_D03G0292, Gh_A08G1500, Gh_A12G2671, Gh_D04G0725, Gh_A11G0426, Gh_A05G0528, Gh_A01G1273, Gh_D06G1078, Gh_D08G1232, Gh_A09G2126, Gh_D01G1493, Gh_A06G1989, Gh_D08G1225, Gh_D03G0203, Gh_A08G2422, Gh_D09G2332, Gh_A10G0255, Gh_D04G1318, Gh_A03G2042, Gh_A10G0248, Gh_A02G1705, Gh_D0…	Gh_A04G0478, Gh_A04G0462, Gh_D08G1276, Gh_D08G1240, Gh_D09G0967, Gh_D09G0956, Gh_D09G0928, Gh_D05G0299, Gh_A07G1382, Gh_A07G1381, Gh_A07G1378, Gh_D12G0397, Gh_D12G0371, Gh_A07G1339, Gh_A07G1332, Gh_D05G0228, Gh_A13G0280, Gh_A13G0252, Gh_A13G0212, Gh_D09G0883, Gh_D08G1159, Gh_A04G0305, Gh_D08G1117, Gh_D05G0182, Gh_D05G0181, Gh_A07G1283, Gh_D05G0152, Gh_D12G0275, Gh_D05G0105, Gh_D12G0217, Gh_D09G07…
GO:0005509	calcium ion binding	F	4.30128e-07	1.19776e-09	44	551	1009	38339	OVER	Gh_A09G0137, Gh_D04G0438, Gh_D08G0675, Gh_A12G1239, Gh_D01G0551, Gh_D11G0391, Gh_D10G1788, Gh_A12G0117, Gh_D12G1143, Gh_A13G0497, Gh_A13G1212, Gh_D12G2552, Gh_A04G1429, Gh_A07G0540, Gh_A08G0580, Gh_D09G0130, Gh_A12G1024, Gh_A05G3171, Gh_A06G0010, Gh_D11G0140, Gh_D10G1893, Gh_D07G1691, Gh_D13G0643, Gh_D09G2132, Gh_A12G2722, Gh_A09G1157, Gh_A11G1152, Gh_D06G0077, Gh_A09G1924, Gh_A02G0732, Gh_A03G21…	Gh_A04G0467, Gh_D09G0993, Gh_D05G0286, Gh_D12G0312, Gh_D09G0834, Gh_A08G0982, Gh_A07G1236, Gh_A07G1217, Gh_A08G0858, Gh_A07G1123, Gh_D12G0131, Gh_D12G0121, Gh_A08G0816, Gh_A13G0017, Gh_A04G0148, Gh_Sca058336G01, Gh_A07G1099, Gh_A04G0051, Gh_A04G0011, Gh_D05G3787, Gh_A08G0619, Gh_D05G3719, Gh_D05G3682, Gh_A08G0491, Gh_D05G3567, Gh_Sca105888G01, Gh_D02G2402, Gh_Sca124326G01, Gh_A08G0174, Gh_A10G230…
GO:0016705	oxidoreductase activity, acting on paired donors, with incorporation or reduction of molecular oxygen	F	2.45306e-06	7.58992e-09	62	1004	991	37886	OVER	Gh_D10G2213, Gh_D12G0566, Gh_D13G0230, Gh_A01G0697, Gh_D12G0534, Gh_D05G1894, Gh_A02G0368, Gh_A02G0367, Gh_D11G0840, Gh_A05G3812, Gh_A13G2343, Gh_A13G2341, Gh_A07G0714, Gh_D08G2695, Gh_D10G2041, Gh_A09G2498, Gh_A09G1020, Gh_A11G0721, Gh_D02G0063, Gh_D07G0776, Gh_A12G1830, Gh_D09G0471, Gh_A05G2517, Gh_A05G2516, Gh_A05G3932, Gh_D13G1407, Gh_D08G0741, Gh_A11G1997, Gh_A13G1345, Gh_A04G0163, Gh_D09G18…	Gh_D08G1285, Gh_A04G0401, Gh_A04G0400, Gh_D09G0946, Gh_D09G0920, Gh_D12G0394, Gh_A07G1346, Gh_A07G1345, Gh_D05G0229, Gh_A13G0279, Gh_A13G0217, Gh_A13G0215, Gh_A04G0399, Gh_A04G0398, Gh_D08G1176, Gh_D08G1164, Gh_D09G0864, Gh_D08G1133, Gh_A08G0963, Gh_D05G0121, Gh_A08G0954, Gh_D12G0230, Gh_D12G0229, Gh_D12G0228, Gh_D12G0227, Gh_A13G0154, Gh_A04G0227, Gh_Sca011991G01, Gh_A13G0010, Gh_D05G3926, Gh_A0…
GO:0005375	copper ion transmembrane transporter activity	F	6.0486e-05	4.41835e-07	8	20	1045	38870	OVER	Gh_D07G0158, Gh_A03G0388, Gh_D03G1151, Gh_D13G2024, Gh_A08G0019, Gh_A13G1661, Gh_D12G0446, Gh_D08G0056	Gh_D13G2517, Gh_D03G1160, Gh_D03G1150, Gh_A12G0443, Gh_Sca040618G01, Gh_A03G0389, Gh_Sca005023G02, Gh_D01G2183, Gh_A01G1926, Gh_A13G2214, Gh_A08G2388, Gh_A08G2387, Gh_A06G0693, Gh_A13G1682, Gh_D06G0794, Gh_A05G0772, Gh_A05G0564, Gh_D08G1950, Gh_D05G0903, Gh_D05G0693
GO:0016157	sucrose synthase activity	F	0.000368524	3.19266e-06	6	11	1047	38879	OVER	Gh_A08G1031, Gh_D07G0139, Gh_D13G2037, Gh_A13G1673, Gh_D08G1309, Gh_A07G0146	Gh_Sca127487G01, Gh_D11G0438, Gh_A07G0665, Gh_Sca067278G01, Gh_A10G1474, Gh_D07G0744, Gh_A06G0716, Gh_D06G0832, Gh_D06G0825, Gh_A05G3937, Gh_D05G0363
GO:0051213	dioxygenase activity	F	0.000870186	9.15419e-06	27	371	1026	38519	OVER	Gh_D12G0566, Gh_A02G0368, Gh_A02G0367, Gh_A13G2343, Gh_A13G2341, Gh_A09G1020, Gh_D11G2376, Gh_A05G3159, Gh_D08G0741, Gh_A13G1345, Gh_D09G1041, Gh_A12G0549, Gh_A11G2071, Gh_D07G0842, Gh_D11G1353, Gh_D13G2158, Gh_D13G2157, Gh_D13G2156, Gh_D13G2154, Gh_D07G0803, Gh_D08G1902, Gh_A08G1593, Gh_A13G1794, Gh_D01G0280, Gh_A13G1788, Gh_A13G1787, Gh_D06G2009	Gh_A07G1346, Gh_A07G1345, Gh_A04G0392, Gh_D08G1164, Gh_D09G0864, Gh_D08G1133, Gh_D05G0121, Gh_A08G0954, Gh_A04G0227, Gh_D09G0704, Gh_D05G3862, Gh_D09G0565, Gh_D09G0564, Gh_D09G0563, Gh_D09G0559, Gh_D09G0557, Gh_A08G0639, Gh_Sca012505G01, Gh_A08G0553, Gh_A08G0460, Gh_A08G0442, Gh_A08G0441, Gh_A08G0440, Gh_D09G0220, Gh_D09G0070, Gh_A11G1972, Gh_A08G0028, Gh_A10G2133, Gh_D03G1784, Gh_Sca008028G01, G…
GO:0009607	response to biotic stimulus	P	3.1207e-12	9.65562e-16	24	85	1029	38805	OVER	Gh_A02G0509, Gh_A02G0503, Gh_A02G0500, Gh_A10G1514, Gh_A10G1513, Gh_A10G1512, Gh_A10G1510, Gh_A04G0895, Gh_A10G1505, Gh_D04G1399, Gh_D02G0560, Gh_D10G1762, Gh_D10G1761, Gh_D10G1758, Gh_D10G1757, Gh_D10G1756, Gh_D10G1755, Gh_D10G1753, Gh_D10G1752, Gh_A03G1240, Gh_A11G2702, Gh_D01G1269, Gh_D13G1817, Gh_D13G1816	Gh_A04G0244, Gh_A04G0242, Gh_D05G3467, Gh_D05G3465, Gh_D05G3464, Gh_D05G3463, Gh_A01G2102, Gh_A02G1813, Gh_D10G1763, Gh_D10G1759, Gh_D10G1754, Gh_D10G1751, Gh_D10G1739, Gh_D10G1735, Gh_A02G1360, Gh_A05G2156, Gh_D02G1732, Gh_D11G3059, Gh_D02G1678, Gh_Sca004850G01, Gh_A10G1511, Gh_A10G1509, Gh_A10G1508, Gh_A10G1507, Gh_A10G1506, Gh_D05G2411, Gh_D02G1447, Gh_D02G1446, Gh_A10G1494, Gh_A10G1491, Gh_D0…
GO:0055114	oxidation-reduction process	P	4.94442e-09	4.5895e-12	144	2893	909	35997	OVER	Gh_D02G0733, Gh_D10G0066, Gh_D02G0732, Gh_D02G0730, Gh_D03G0412, Gh_D01G1336, Gh_A12G2006, Gh_D13G0263, Gh_D10G2213, Gh_D12G0566, Gh_D07G2010, Gh_D01G1673, Gh_A12G2341, Gh_D04G1513, Gh_D07G2009, Gh_A01G1434, Gh_A10G1090, Gh_D13G0230, Gh_A01G0697, Gh_D12G0534, Gh_D05G1894, Gh_A03G1497, Gh_A07G2109, Gh_D09G0331, Gh_A02G0368, Gh_A02G0367, Gh_D11G0840, Gh_A13G0180, Gh_A05G3812, Gh_A03G1124, Gh_A13G23…	Gh_A04G0493, Gh_D08G1285, Gh_D09G0999, Gh_A04G0401, Gh_A04G0400, Gh_D08G1219, Gh_D08G1218, Gh_D08G1215, Gh_D08G1214, Gh_D08G1213, Gh_D09G0920, Gh_D09G0906, Gh_D12G0394, Gh_D12G0391, Gh_D12G0384, Gh_A07G1346, Gh_A07G1345, Gh_D12G0369, Gh_D05G0229, Gh_D05G0
GO:1903506	regulation of nucleic acid-templated transcription	P	1.23051e-05	5.3302e-08	123	2731	930	36159	OVER	Gh_D12G0589, Gh_A06G2118, Gh_A10G0113, Gh_Sca005611G02, Gh_A11G1231, Gh_D05G1216, Gh_A05G1332, Gh_A03G0524, Gh_D11G1963, Gh_D05G2642, Gh_D11G1956, Gh_D10G1909, Gh_D03G0292, Gh_A05G1302, Gh_A08G1500, Gh_A12G2671, Gh_D09G1773, Gh_A02G0340, Gh_D06G1546, Gh_A11G2165, Gh_D04G0293, Gh_D04G0725, Gh_A11G0426, Gh_D01G0514, Gh_A05G0528, Gh_D02G2283, Gh_A04G1126, Gh_A01G1273, Gh_D06G1078, Gh_D08G1232, Gh_A0…	Gh_A04G0481, Gh_A04G0478, Gh_A04G0462, Gh_D08G1297, Gh_D08G1276, Gh_A04G0422, Gh_A04G0414, Gh_D08G1240, Gh_A04G0406, Gh_D09G0967, Gh_D09G0956, Gh_D09G0950, Gh_D09G0943, Gh_D09G0928, Gh_D05G0299, Gh_A07G1382, Gh_A07G1381, Gh_D05G0270, Gh_A07G1378, Gh_D12G0
GO:0035434	copper ion transmembrane transport	P	9.07468e-05	7.30017e-07	7	14	1046	38876	OVER	Gh_D07G0158, Gh_A03G0388, Gh_D03G1151, Gh_D13G2024, Gh_A08G0019, Gh_A13G1661, Gh_D08G0056	Gh_D13G2517, Gh_D03G1160, Gh_D03G1150, Gh_Sca040618G01, Gh_A03G0389, Gh_Sca005023G02, Gh_D01G2183, Gh_A01G1926, Gh_A13G2214, Gh_A06G0693, Gh_A13G1682, Gh_D06G0794, Gh_A05G0772, Gh_D05G0903
GO:0006825	copper ion transport	P	0.000163001	1.3617e-06	8	24	1045	38866	OVER	Gh_D07G0158, Gh_A03G0388, Gh_D03G1151, Gh_D13G2024, Gh_A08G0019, Gh_A13G1661, Gh_D12G0446, Gh_D08G0056	Gh_A04G0266, Gh_D05G3433, Gh_D13G2517, Gh_D03G1160, Gh_D03G1150, Gh_A12G0443, Gh_Sca040618G01, Gh_A03G0389, Gh_Sca005023G02, Gh_D01G2183, Gh_A01G1926, Gh_A13G2214, Gh_A08G2388, Gh_A08G2387, Gh_A06G0693, Gh_D11G2940, Gh_A13G1682, Gh_D06G0794, Gh_A05G0772, Gh_A05G0564, Gh_A11G2567, Gh_D08G1950, Gh_D05G0903, Gh_D05G0693
GO:0006351	transcription, DNA-templated	P	0.000462429	4.30782e-06	124	3017	929	35873	OVER	Gh_D12G0589, Gh_A06G2118, Gh_A10G0113, Gh_Sca005611G02, Gh_A11G1231, Gh_D05G1216, Gh_A05G1332, Gh_A03G0524, Gh_D11G1963, Gh_D05G2642, Gh_D11G1956, Gh_D10G1909, Gh_D03G0292, Gh_A05G1302, Gh_A08G1500, Gh_A12G2671, Gh_D09G1773, Gh_A02G0340, Gh_D06G1546, Gh_A11G2165, Gh_D04G0293, Gh_D04G0725, Gh_A11G0426, Gh_D01G0514, Gh_A05G0528, Gh_D02G2283, Gh_A04G1126, Gh_A01G1273, Gh_D06G1078, Gh_D08G1232, Gh_A0…	Gh_A04G0481, Gh_A04G0478, Gh_A04G0462, Gh_D08G1297, Gh_D08G1276, Gh_A04G0436, Gh_A04G0422, Gh_A04G0414, Gh_D08G1240, Gh_A04G0406, Gh_D09G0967, Gh_D09G0956, Gh_D09G0950, Gh_D09G0943, Gh_D09G0928, Gh_D05G0299, Gh_A07G1382, Gh_A07G1381, Gh_D05G0270, Gh_A07G1
GO:0019222	regulation of metabolic process	P	0.000714181	7.29207e-06	127	3144	926	35746	OVER	Gh_D12G0589, Gh_A06G2118, Gh_A10G0113, Gh_Sca005611G02, Gh_A11G1231, Gh_D05G1216, Gh_A05G1332, Gh_A03G0524, Gh_D11G1963, Gh_D05G2642, Gh_D11G1956, Gh_D10G1909, Gh_D10G1901, Gh_D03G0292, Gh_A05G1302, Gh_A08G1500, Gh_A12G2671, Gh_D09G1773, Gh_A02G0340, Gh_D06G1546, Gh_A11G2165, Gh_D04G0293, Gh_D04G0725, Gh_A11G0426, Gh_D01G0514, Gh_A05G0528, Gh_D02G2283, Gh_A04G1126, Gh_A01G1273, Gh_D06G1078, Gh_D0…	Gh_A04G0481, Gh_A04G0478, Gh_A04G0462, Gh_D08G1297, Gh_D08G1276, Gh_A04G0422, Gh_A04G0414, Gh_D08G1240, Gh_A04G0406, Gh_D09G0967, Gh_D09G0956, Gh_D09G0950, Gh_D09G0943, Gh_D09G0928, Gh_D09G0922, Gh_D05G0299, Gh_A07G1382, Gh_A07G1381, Gh_D05G0270, Gh_A07G1

## Sheet: Supplementary Table 6
Supplementary Table 6 Summary of ROS generation and scavenging genes in 10 d fibers treated with three concentrations of Fe
G.hirsutum gene ID	Log2(+Fe/-Fe)	Log2(++Fe/-Fe)	Log2(++Fe/+Fe)	Arabidopsis ID	ArabDesc	Swissprot_id	SwissProt_desc
ROS generation
Gh_D03G1062	-2.95381	-0.918589	2.00261	AT5G51060	NADPH/respiratory burst oxidase protein D	Q2HXL0	RBOHC_SOLTU Respiratory burst oxidase homolog protein C OS=Solanum tuberosum GN=RBOHC PE=1 SV=2
Gh_A12G2669	-3.27894	-2.55506	0.6943	AT1G64060	respiratory burst oxidase protein F	Q948U0	RBOHA_SOLTU Respiratory burst oxidase homolog protein A OS=Solanum tuberosum GN=RBOHA PE=1 SV=1
Gh_D05G2471	-2.60252	-1.61528	0.954544	AT5G47910	respiratory burst oxidase homologue D	Q9FIJ0	RBOHD_ARATH Respiratory burst oxidase homolog protein D OS=Arabidopsis thaliana GN=RBOHD PE=1 SV=1
Gh_A05G2211	-2.4515	-1.48241	0.934816	AT5G47910	respiratory burst oxidase homologue D	Q9FIJ0	RBOHD_ARATH Respiratory burst oxidase homolog protein D OS=Arabidopsis thaliana GN=RBOHD PE=1 SV=1
Gh_D11G2743	-3.4952	-1.64983	1.8136	AT1G09090	respiratory burst oxidase homolog B	Q948T9	RBOHB_SOLTU Respiratory burst oxidase homolog protein B OS=Solanum tuberosum GN=RBOHB PE=1 SV=1
Gh_A11G2426	-3.40758	-1.85968	1.51903	AT1G09090	respiratory burst oxidase homolog B	Q948T9	RBOHB_SOLTU Respiratory burst oxidase homolog protein B OS=Solanum tuberosum GN=RBOHB PE=1 SV=1
Gh_A04G0970	-2.45028	-1.49157	0.925988	AT5G64210	alternative oxidase 2	Q40294	AOX1_MANIN Ubiquinol oxidase, mitochondrial OS=Mangifera indica GN=AOMI 1 PE=1 SV=2
Gh_D04G1513	-1.61445	-1.18618	0.395158	AT5G64210	alternative oxidase 2	Q40294	AOX1_MANIN Ubiquinol oxidase, mitochondrial OS=Mangifera indica GN=AOMI 1 PE=1 SV=2
Gh_A12G2493	-4.66109	-4.14255	0.494861	AT3G22370	alternative oxidase 1A	Q39219	AOX1A_ARATH Ubiquinol oxidase 1a, mitochondrial OS=Arabidopsis thaliana GN=AOX1A PE=1 SV=2
Gh_D12G2621	-3.80887	-4.08412	-0.295734	AT3G22370	alternative oxidase 1A	Q39219	AOX1A_ARATH Ubiquinol oxidase 1a, mitochondrial OS=Arabidopsis thaliana GN=AOX1A PE=1 SV=2
ROS scavenging
Gh_A01G0845	1.80951	1.96666	0.120853	AT4G35090	catalase 2	P17598	CATA1_GOSHI Catalase isozyme 1 OS=Gossypium hirsutum GN=CAT1 PE=2 SV=2
Gh_D01G0873	2.65864	2.86881	0.173169	AT4G35090	catalase 2	P17598	CATA1_GOSHI Catalase isozyme 1 OS=Gossypium hirsutum GN=CAT1 PE=2 SV=2
Gh_D08G2095	1.34065	1.76802	0.390833	AT3G09640	ascorbate peroxidase 2	Q9FE01	APX2_ORYSJ L-ascorbate peroxidase 2, cytosolic OS=Oryza sativa subsp. japonica GN=APX2 PE=1 SV=1
Gh_A08G1746	1.76922	2.02378	0.219042	AT1G07890	ascorbate peroxidase 1	Q9FE01	APX2_ORYSJ L-ascorbate peroxidase 2, cytosolic OS=Oryza sativa subsp. japonica GN=APX2 PE=1 SV=1
Gh_A05G0863	2.10471	2.26658	0.126231	AT1G07890	ascorbate peroxidase 1	Q10N21	APX1_ORYSJ L-ascorbate peroxidase 1, cytosolic OS=Oryza sativa subsp. japonica GN=APX1 PE=1 SV=1
Gh_D05G3875	3.02194	3.11902	0.0598465	AT1G07890	ascorbate peroxidase 1	Q9FE01	APX2_ORYSJ L-ascorbate peroxidase 2, cytosolic OS=Oryza sativa subsp. japonica GN=APX2 PE=1 SV=1
Gh_D07G0457	-3.76729	-2.38487	1.34511	AT5G51100	Fe superoxide dismutase 2	Q9LU64	SODF2_ARATH Superoxide dismutase [Fe] 2, chloroplastic OS=Arabidopsis thaliana GN=FSD2 PE=1 SV=1
Gh_D09G0858	1.39042	1.56607	0.140296	AT2G28190	copper/zinc superoxide dismutase 2	O65199	SODCP_VITVI Superoxide dismutase [Cu-Zn], chloroplastic OS=Vitis vinifera GN=SODCP PE=2 SV=1
Gh_A09G2473	2.3286	2.00035	-0.363963	AT2G28190	copper/zinc superoxide dismutase 2	O65199	SODCP_VITVI Superoxide dismutase [Cu-Zn], chloroplastic OS=Vitis vinifera GN=SODCP PE=2 SV=1
Gh_A13G1450	2.42442	1.52732	-0.931745	AT1G08830	copper/zinc superoxide dismutase 1	Q07796	SODC_IPOBA Superoxide dismutase [Cu-Zn] OS=Ipomoea batatas GN=SODCC PE=2 SV=2
Gh_A03G0969	-3.93547	-2.54479	1.34583	AT3G11920	glutaredoxin-related	Q9UTI2	GLRX2_SCHPO Glutaredoxin-2 OS=Schizosaccharomyces pombe (strain 972 / ATCC 24843) GN=grx2 PE=3 SV=1
Gh_A05G2414	-1.25685	-0.625609	0.594401	AT5G13810	Glutaredoxin family protein	Q9FLE8	Y5986_ARATH Uncharacterized protein At5g39865 OS=Arabidopsis thaliana GN=At5g39865 PE=1 SV=1
Gh_D09G1254	1.80843	1.48209	-0.362385	AT5G06470	Glutaredoxin family protein	Q9FLE8	Y5986_ARATH Uncharacterized protein At5g39865 OS=Arabidopsis thaliana GN=At5g39865 PE=1 SV=1
Gh_A09G0194	2.20692	1.71416	-0.529286	AT5G39865	Glutaredoxin family protein	Q9FLE8	Y5986_ARATH Uncharacterized protein At5g39865 OS=Arabidopsis thaliana GN=At5g39865 PE=1 SV=1
Gh_D09G0184	2.39447	1.6028	-0.823644	AT5G39865	Glutaredoxin family protein	Q9FLE8	Y5986_ARATH Uncharacterized protein At5g39865 OS=Arabidopsis thaliana GN=At5g39865 PE=1 SV=1
Gh_D10G2394	3.16409	3.70088	0.501223	AT2G40300	ferritin 4	Q948P6	FRI3_SOYBN Ferritin-3, chloroplastic OS=Glycine max PE=2 SV=1
Gh_A06G0736	2.04039	1.18621	-0.893681	AT1G02180	ferredoxin-related
Gh_D06G0883	2.7513	2.01094	-0.778678	AT1G02180	ferredoxin-related
Gh_D09G0237	1.0841	1.1041	-0.00912471	AT2G04700	ferredoxin thioredoxin reductase catalytic beta chain family protein	Q9SJ89	FTRC_ARATH Ferredoxin-thioredoxin reductase catalytic chain, chloroplastic OS=Arabidopsis thaliana GN=FTRC PE=2 SV=1
Gh_A05G0670	-8.50516	-4.58825	3.87045	AT2G27510	ferredoxin 3	Q9ZQG8	FER3_ARATH Ferredoxin-3, chloroplastic OS=Arabidopsis thaliana GN=FD3 PE=1 SV=1
Gh_D11G2939	11.4889	11.1422	-0.389627	AT3G15353	metallothionein 3	Q96386	MT3_CARPA Metallothionein-like protein type 3 OS=Carica papaya PE=3 SV=1
Gh_D04G1170	-2.24887	-1.1956	1.0214	AT3G09390	metallothionein 2A	O24058	MT2_MALDO Metallothionein-like protein type 2 OS=Malus domestica GN=MT1 PE=3 SV=1
Gh_A04G1395	-1.52971	-0.168075	1.32801	AT3G09390	metallothionein 2A	O24058	MT2_MALDO Metallothionein-like protein type 2 OS=Malus domestica GN=MT1 PE=3 SV=1
Gh_A01G1408	1.19767	1.10085	-0.130797	AT1G45063	copper ion binding;electron carriers	Q41001	BCP_PEA Blue copper protein OS=Pisum sativum PE=2 SV=1
Gh_D01G1650	1.8894	1.75479	-0.168059	AT1G45063	copper ion binding;electron carriers	Q41001	BCP_PEA Blue copper protein OS=Pisum sativum PE=2 SV=1
Gh_D11G1279	2.31708	2.27237	-0.0731639	AT1G45063	copper ion binding;electron carriers	P80728	MAVI_CUCPE Mavicyanin OS=Cucurbita pepo PE=1 SV=1
Gh_D06G0284	4.05268	3.59101	-0.498809	AT1G45063	copper ion binding;electron carriers	Q41001	BCP_PEA Blue copper protein OS=Pisum sativum PE=2 SV=1
Gh_A06G0262	9.21707	8.5065	-0.745307	AT1G45063	copper ion binding;electron carriers	Q41001	BCP_PEA Blue copper protein OS=Pisum sativum PE=2 SV=1
Gh_D05G2145	8.96845	8.50129	-0.505944	AT1G45063	copper ion binding;electron carriers	Q41001	BCP_PEA Blue copper protein OS=Pisum sativum PE=2 SV=1
Cupredoxin
Gh_A05G1910	9.23707	7.26917	-2.01603	AT1G72230	Cupredoxin superfamily protein	Q41001	BCP_PEA Blue copper protein OS=Pisum sativum PE=2 SV=1
Gh_D10G1505	3.28239	2.38311	-0.932191	AT5G26330	Cupredoxin superfamily protein	P80728	MAVI_CUCPE Mavicyanin OS=Cucurbita pepo PE=1 SV=1
Gh_A12G0226	1.907	2.02242	0.0815435	AT2G15780	Cupredoxin superfamily protein
Gh_A09G1746	1.28489	1.27799	-0.0403339	AT4G12420	Cupredoxin superfamily protein	Q9SU40	SKU5_ARATH Monocopper oxidase-like protein SKU5 OS=Arabidopsis thaliana GN=SKU5 PE=1 SV=1
Gh_D09G1855	1.34253	1.25154	-0.124177	AT4G12420	Cupredoxin superfamily protein	Q9SU40	SKU5_ARATH Monocopper oxidase-like protein SKU5 OS=Arabidopsis thaliana GN=SKU5 PE=1 SV=1
Gh_D12G2171	1.49224	1.35029	-0.173175	AT4G12420	Cupredoxin superfamily protein	Q9SU40	SKU5_ARATH Monocopper oxidase-like protein SKU5 OS=Arabidopsis thaliana GN=SKU5 PE=1 SV=1
Gh_D12G0913	-4.08717	-3.21859	0.835738	AT4G39830	Cupredoxin superfamily protein	P14133	ASO_CUCSA L-ascorbate oxidase OS=Cucumis sativus PE=1 SV=1
Gh_A12G0840	-3.90547	-3.34765	0.525785	AT4G39830	Cupredoxin superfamily protein	P14133	ASO_CUCSA L-ascorbate oxidase OS=Cucumis sativus PE=1 SV=1
Gh_D03G0412	-3.51097	-2.86471	0.613778	AT4G39830	Cupredoxin superfamily protein	P14133	ASO_CUCSA L-ascorbate oxidase OS=Cucumis sativus PE=1 SV=1
Gh_A02G1272	-2.62578	-1.46782	1.12083	AT4G39830	Cupredoxin superfamily protein	P14133	ASO_CUCSA L-ascorbate oxidase OS=Cucumis sativus PE=1 SV=1
Gh_A01G1434	-5.16949	-5.17269	-0.036128	AT1G76160	SKU5 similar 5	Q00624	ASOL_BRANA L-ascorbate oxidase homolog OS=Brassica napus GN=Bp10 PE=2 SV=1
Gh_D01G1673	-4.35287	-3.96979	0.351122	AT1G76160	SKU5 similar 5	Q00624	ASOL_BRANA L-ascorbate oxidase homolog OS=Brassica napus GN=Bp10 PE=2 SV=1
Gh_A12G0322	-2.0776	-2.29842	-0.242781	AT1G76160	SKU5 similar 5	Q00624	ASOL_BRANA L-ascorbate oxidase homolog OS=Brassica napus GN=Bp10 PE=2 SV=1
Gh_D12G0344	-1.1981	-0.809036	0.363382	AT1G76160	SKU5 similar 5	Q00624	ASOL_BRANA L-ascorbate oxidase homolog OS=Brassica napus GN=Bp10 PE=2 SV=1
Gh_A11G3024	-1.05633	-0.995859	0.0259785	AT5G66920	SKU5 similar 17	P29162	ASOL_TOBAC L-ascorbate oxidase homolog OS=Nicotiana tabacum PE=1 SV=1
Thioredoxin
Gh_A06G0017	1.10515	0.803368	-0.336239	AT1G20225	Thioredoxin superfamily protein
Gh_D05G0426	1.12868	1.33643	0.176105	AT4G33040	Thioredoxin superfamily protein	Q8L9S3	GRXC6_ARATH Glutaredoxin-C6 OS=Arabidopsis thaliana GN=GRXC6 PE=2 SV=2
Gh_A09G1107	1.26958	0.933217	-0.369673	AT2G31840	Thioredoxin superfamily protein	P38279	RTC2_YEAST Protein RTC2 OS=Saccharomyces cerevisiae (strain ATCC 204508 / S288c) GN=RTC2 PE=1 SV=1
Gh_D09G0347	1.48559	1.24386	-0.277259	AT5G14240	Thioredoxin superfamily protein	Q8MR62	VIAF1_DROME Viral IAP-associated factor homolog OS=Drosophila melanogaster GN=viaf PE=1 SV=1
Gh_D05G1507	-2.98989	-2.51955	0.443488	AT1G28480	Thioredoxin superfamily protein	Q9SGP6	GRXC9_ARATH Glutaredoxin-C9 OS=Arabidopsis thaliana GN=GRXC9 PE=1 SV=1
Gh_A07G1614	-2.90449	-1.68771	1.18424	AT5G38900	Thioredoxin superfamily protein	P39598	YWBO_BACSU Uncharacterized protein YwbO OS=Bacillus subtilis (strain 168) GN=ywbO PE=4 SV=1
Gh_A05G1338	-2.88056	-1.5748	1.27511	AT1G28480	Thioredoxin superfamily protein	Q9SGP6	GRXC9_ARATH Glutaredoxin-C9 OS=Arabidopsis thaliana GN=GRXC9 PE=1 SV=1
Gh_D12G2620	-2.74564	-1.76057	0.94526	AT5G63030	Thioredoxin superfamily protein	Q8L8T2	GRXC1_ARATH Glutaredoxin-C1 OS=Arabidopsis thaliana GN=GRXC1 PE=2 SV=2
Gh_A12G2492	-2.46263	-2.15486	0.27154	AT5G63030	Thioredoxin superfamily protein	Q8L8T2	GRXC1_ARATH Glutaredoxin-C1 OS=Arabidopsis thaliana GN=GRXC1 PE=2 SV=2
Gh_D02G1805	-2.45369	-1.88651	0.533561	AT1G28480	Thioredoxin superfamily protein	Q9SGP6	GRXC9_ARATH Glutaredoxin-C9 OS=Arabidopsis thaliana GN=GRXC9 PE=1 SV=1
Gh_D07G1812	-2.1544	-1.54902	0.572152	AT5G38900	Thioredoxin superfamily protein	P39598	YWBO_BACSU Uncharacterized protein YwbO OS=Bacillus subtilis (strain 168) GN=ywbO PE=4 SV=1
Gh_A08G2216	1.0156	0.635989	-0.410384	AT4G33040	Thioredoxin superfamily protein	Q8L9S3	GRXC6_ARATH Glutaredoxin-C6 OS=Arabidopsis thaliana GN=GRXC6 PE=2 SV=2
Gh_A10G0264	-8.2949	-1.77955	6.46469	AT1G28480	Thioredoxin superfamily protein	Q9SGP6	GRXC9_ARATH Glutaredoxin-C9 OS=Arabidopsis thaliana GN=GRXC9 PE=1 SV=1
Gh_D10G0264	-8.38025	-8.37484	0	AT1G28480	Thioredoxin superfamily protein	Q9SGP6	GRXC9_ARATH Glutaredoxin-C9 OS=Arabidopsis thaliana GN=GRXC9 PE=1 SV=1
Gh_D12G0740	1.50612	0.244526	-1.297	AT5G65840	Thioredoxin superfamily protein	Q9ZUU2	AAED1_ARATH Thioredoxin-like protein AAED1, chloroplastic OS=Arabidopsis thaliana GN=At2g37240 PE=2 SV=2
Gh_A01G0925	-3.24912	-1.8149	1.39943	AT3G51030	thioredoxin H-type 1	Q43636	TRXH_RICCO Thioredoxin H-type OS=Ricinus communis PE=3 SV=1
Gh_D13G1199	-1.77731	-0.93464	0.810667	AT3G02730	thioredoxin F-type 1	Q9XFH9	TRXF2_ARATH Thioredoxin F2, chloroplastic OS=Arabidopsis thaliana GN=At5g16400 PE=2 SV=1
Gh_A13G0947	-1.04652	-0.473893	0.538875	AT3G02730	thioredoxin F-type 1	Q9XFH9	TRXF2_ARATH Thioredoxin F2, chloroplastic OS=Arabidopsis thaliana GN=At5g16400 PE=2 SV=1
Gh_A09G0209	-1.13953	-0.590593	0.511397	AT5G39950	thioredoxin 2	Q38879	TRXH2_ARATH Thioredoxin H2 OS=Arabidopsis thaliana GN=TRX2 PE=2 SV=2
Gh_D04G0965	-1.21653	-0.57389	0.606808	AT2G16710	Iron-sulphur cluster biosynthesis family protein	Q8LBM4	ISAM1_ARATH Iron-sulfur assembly protein IscA-like 1, mitochondrial OS=Arabidopsis thaliana GN=At2g16710 PE=2 SV=2
Gh_D01G1247	1.29003	1.4206	0.0934773	AT5G03905	Iron-sulphur cluster biosynthesis family protein	Q8LCY2	ISAM2_ARATH Iron-sulfur assembly protein IscA-like 2, mitochondrial OS=Arabidopsis thaliana GN=At5g03905 PE=2 SV=2
Laccase
Gh_D05G2589	-5.51381	-3.17946	2.30251	AT5G09360	laccase 14	Q9FY79	LAC14_ARATH Laccase-14 OS=Arabidopsis thaliana GN=LAC14 PE=2 SV=1
Gh_A05G2328	-4.95991	-2.77715	2.14897	AT5G09360	laccase 14	Q9FY79	LAC14_ARATH Laccase-14 OS=Arabidopsis thaliana GN=LAC14 PE=2 SV=1
Gh_A05G2112	-3.23023	-1.14318	2.04778	AT5G09360	laccase 14	Q9FY79	LAC14_ARATH Laccase-14 OS=Arabidopsis thaliana GN=LAC14 PE=2 SV=1
Gh_D05G2355	-2.93821	-2.1169	0.786675	AT5G09360	laccase 14	Q9FY79	LAC14_ARATH Laccase-14 OS=Arabidopsis thaliana GN=LAC14 PE=2 SV=1
Gh_A05G2114	-2.3932	-1.32498	1.035	AT5G09360	laccase 14	Q9FY79	LAC14_ARATH Laccase-14 OS=Arabidopsis thaliana GN=LAC14 PE=2 SV=1
Gh_D05G2357	-8.07602	-1.99814	6.02256	AT5G09360	laccase 14	Q9FY79	LAC14_ARATH Laccase-14 OS=Arabidopsis thaliana GN=LAC14 PE=2 SV=1
Gh_D04G1221	-2.53761	-2.43106	0.0822536	AT3G09220	laccase 7	Q9SR40	LAC7_ARATH Laccase-7 OS=Arabidopsis thaliana GN=LAC7 PE=2 SV=1
Gh_A05G2100	-3.41217	-3.03535	0.337502	AT5G09360	laccase 14	Q9FY79	LAC14_ARATH Laccase-14 OS=Arabidopsis thaliana GN=LAC14 PE=2 SV=1
Gh_A06G0997	-2.28532	-0.565521	1.68827	AT5G09360	laccase 14	Q6Z8L2	LAC9_ORYSJ Putative laccase-9 OS=Oryza sativa subsp. japonica GN=LAC9 PE=2 SV=1
Gh_A05G2115	-1.24795	-0.456523	0.75713	AT5G09360	laccase 14	Q9FY79	LAC14_ARATH Laccase-14 OS=Arabidopsis thaliana GN=LAC14 PE=2 SV=1
Gh_A02G0638	-1.09382	-0.59941	0.461608	AT5G09360	laccase 14	Q2QZ80	LAC21_ORYSJ Laccase-21 OS=Oryza sativa subsp. japonica GN=LAC21 PE=2 SV=1
Gh_D02G0685	1.08103	0.545745	-0.569348	AT5G09360	laccase 14	Q2QZ80	LAC21_ORYSJ Laccase-21 OS=Oryza sativa subsp. japonica GN=LAC21 PE=2 SV=1
Peroxidase
Gh_D03G0246	1.44124	2.25442	0.778385	AT5G67400	root hair specific 19	Q43873	PER73_ARATH Peroxidase 73 OS=Arabidopsis thaliana GN=PER73 PE=1 SV=1
Gh_D12G0699	1.55723	1.41833	-0.175988	AT4G37530	Peroxidase superfamily protein	Q9SZE7	PER51_ARATH Peroxidase 51 OS=Arabidopsis thaliana GN=PER51 PE=2 SV=1
Gh_A08G0714	1.06724	1.60293	0.511512	AT5G06730	Peroxidase superfamily protein	Q9LEH3	PER15_IPOBA Peroxidase 15 OS=Ipomoea batatas GN=pod PE=1 SV=1
Gh_D05G0154	1.28781	0.796179	-0.52849	AT2G41480	Peroxidase superfamily protein	O80822	PER25_ARATH Peroxidase 25 OS=Arabidopsis thaliana GN=PER25 PE=2 SV=2
Gh_D07G2217	1.49988	1.7543	0.223584	AT5G40150	Peroxidase superfamily protein	Q9FL16	PER63_ARATH Peroxidase 63 OS=Arabidopsis thaliana GN=PER63 PE=2 SV=1
Gh_A07G1997	1.69582	1.52836	-0.20038	AT5G40150	Peroxidase superfamily protein	Q9FL16	PER63_ARATH Peroxidase 63 OS=Arabidopsis thaliana GN=PER63 PE=2 SV=1
Gh_A10G2288	1.75035	1.97653	0.18062	AT2G39040	Peroxidase superfamily protein	Q9ZV04	PER24_ARATH Peroxidase 24 OS=Arabidopsis thaliana GN=PER24 PE=2 SV=1
Gh_A06G0929	2.04447	2.7168	0.645972	AT5G06720	peroxidase 2	Q9LEH3	PER15_IPOBA Peroxidase 15 OS=Ipomoea batatas GN=pod PE=1 SV=1
Gh_D05G2666	2.5666	3.17305	0.568479	AT5G05340	Peroxidase superfamily protein	A7NY33	PER4_VITVI Peroxidase 4 OS=Vitis vinifera GN=GSVIVT00023967001 PE=1 SV=1
Gh_A02G1203	3.5814	2.74738	-0.869963	AT4G25980	Peroxidase superfamily protein	Q9SZH2	PER43_ARATH Peroxidase 43 OS=Arabidopsis thaliana GN=PER43 PE=2 SV=2
Gh_D03G0643	7.81594	5.98091	-1.87657	AT4G25980	Peroxidase superfamily protein	Q9SZH2	PER43_ARATH Peroxidase 43 OS=Arabidopsis thaliana GN=PER43 PE=2 SV=2
Gh_D04G0735	-3.68361	-2.98437	0.663575	AT4G30170	Peroxidase family protein	Q96522	PER45_ARATH Peroxidase 45 OS=Arabidopsis thaliana GN=PER45 PE=1 SV=1
Gh_A10G1317	-3.51949	-2.4409	1.04905	AT5G05340	Peroxidase superfamily protein	P22195	PER1_ARAHY Cationic peroxidase 1 OS=Arachis hypogaea GN=PNC1 PE=1 SV=2
Gh_D13G0054	-2.8901	-2.11414	0.738089	AT5G05340	Peroxidase superfamily protein	A7NY33	PER4_VITVI Peroxidase 4 OS=Vitis vinifera GN=GSVIVT00023967001 PE=1 SV=1
Gh_D05G3256	-2.64061	-0.900603	1.70537	AT5G05340	Peroxidase superfamily protein	A7NY33	PER4_VITVI Peroxidase 4 OS=Vitis vinifera GN=GSVIVT00023967001 PE=1 SV=1
Gh_A04G1322	-2.51449	-0.652614	1.83266	AT5G05340	Peroxidase superfamily protein	Q9FLC0	PER52_ARATH Peroxidase 52 OS=Arabidopsis thaliana GN=PER52 PE=2 SV=1
Gh_D05G1626	-2.48556	-1.39725	1.05306	AT4G21960	Peroxidase superfamily protein	Q9SB81	PER42_ARATH Peroxidase 42 OS=Arabidopsis thaliana GN=PER42 PE=1 SV=2
Gh_A05G1452	-2.32866	-0.827438	1.4711	AT4G21960	Peroxidase superfamily protein	Q9SB81	PER42_ARATH Peroxidase 42 OS=Arabidopsis thaliana GN=PER42 PE=1 SV=2
Gh_D10G1158	-2.14999	-1.16527	0.95089	AT5G05340	Peroxidase superfamily protein	P22195	PER1_ARAHY Cationic peroxidase 1 OS=Arachis hypogaea GN=PNC1 PE=1 SV=2
Gh_A07G2110	-2.09915	-0.781187	1.292	AT5G14130	Peroxidase superfamily protein	Q96509	PER55_ARATH Peroxidase 55 OS=Arabidopsis thaliana GN=PER55 PE=1 SV=1
Gh_A05G3489	-1.99068	0.891707	2.84729	AT5G05340	Peroxidase superfamily protein	Q9FLC0	PER52_ARATH Peroxidase 52 OS=Arabidopsis thaliana GN=PER52 PE=2 SV=1
Gh_D11G1824	-1.98853	-1.66646	0.287144	AT5G66390	Peroxidase superfamily protein	Q9FJZ9	PER72_ARATH Peroxidase 72 OS=Arabidopsis thaliana GN=PER72 PE=1 SV=1
Gh_D09G1660	-1.92723	-1.25614	0.63458	AT1G73680	alpha dioxygenase	Q9C9U3	DOX2_ARATH Alpha-dioxygenase 2 OS=Arabidopsis thaliana GN=DOX2 PE=2 SV=1
Gh_A07G2109	-1.90265	-1.64441	0.220683	AT5G67400	root hair specific 19	Q96509	PER55_ARATH Peroxidase 55 OS=Arabidopsis thaliana GN=PER55 PE=1 SV=1
Gh_A11G1669	-1.84881	-0.948397	0.873248	AT5G66390	Peroxidase superfamily protein	Q9FJZ9	PER72_ARATH Peroxidase 72 OS=Arabidopsis thaliana GN=PER72 PE=1 SV=1
Gh_A05G2945	-1.27639	-0.368104	0.878474	AT5G14130	Peroxidase superfamily protein	Q96509	PER55_ARATH Peroxidase 55 OS=Arabidopsis thaliana GN=PER55 PE=1 SV=1
Gh_A13G0039	-1.12489	-0.618435	0.469079	AT5G05340	Peroxidase superfamily protein	Q9FLC0	PER52_ARATH Peroxidase 52 OS=Arabidopsis thaliana GN=PER52 PE=2 SV=1
Gh_D09G1208	-2.76432	-1.88236	0.858648	AT5G06720	peroxidase 2	Q42578	PER53_ARATH Peroxidase 53 OS=Arabidopsis thaliana GN=PER53 PE=1 SV=1
Glutathione S-transferase
Gh_A07G1593	-3.13399	-2.58936	0.514062	AT1G65820	microsomal glutathione s-transferase, putative	Q9CPU4	MGST3_MOUSE Microsomal glutathione S-transferase 3 OS=Mus musculus GN=Mgst3 PE=1 SV=1
Gh_D07G1784	-1.95517	-1.57979	0.347408	AT1G65820	microsomal glutathione s-transferase, putative	Q9CPU4	MGST3_MOUSE Microsomal glutathione S-transferase 3 OS=Mus musculus GN=Mgst3 PE=1 SV=1
Gh_D08G0427	-1.29037	0.32123	1.57907	AT1G65820	microsomal glutathione s-transferase, putative	Q9CPU4	MGST3_MOUSE Microsomal glutathione S-transferase 3 OS=Mus musculus GN=Mgst3 PE=1 SV=1
Gh_A12G0927	-1.83679	-1.44373	0.357917	AT2G02380	glutathione S-transferase (class zeta) 2	P57108	GSTZ_EUPES Glutathione S-transferase zeta class OS=Euphorbia esula PE=2 SV=1
Gh_D11G0210	-2.06782	-1.24508	0.790605	AT5G41210	glutathione S-transferase THETA 1	Q9ZRT5	GSTT1_ARATH Glutathione S-transferase T1 OS=Arabidopsis thaliana GN=GSTT1 PE=2 SV=1
Gh_D11G0211	-1.12928	-0.456085	0.632724	AT5G41210	glutathione S-transferase THETA 1	Q9ZRT5	GSTT1_ARATH Glutathione S-transferase T1 OS=Arabidopsis thaliana GN=GSTT1 PE=2 SV=1
Gh_A09G1510	-4.5348	-1.98896	2.51477	AT3G09270	glutathione S-transferase TAU 8	Q9SR36	GSTU8_ARATH Glutathione S-transferase U8 OS=Arabidopsis thaliana GN=GSTU8 PE=2 SV=1
Gh_D09G1520	-3.16927	-2.10159	1.03357	AT3G09270	glutathione S-transferase TAU 8	Q9SR36	GSTU8_ARATH Glutathione S-transferase U8 OS=Arabidopsis thaliana GN=GSTU8 PE=2 SV=1
Gh_A09G1508	-2.55135	-1.09413	1.4194	AT3G09270	glutathione S-transferase TAU 8	Q9SR36	GSTU8_ARATH Glutathione S-transferase U8 OS=Arabidopsis thaliana GN=GSTU8 PE=2 SV=1
Gh_A09G1509	-2.11568	-1.43429	0.644424	AT3G09270	glutathione S-transferase TAU 8	Q9SR36	GSTU8_ARATH Glutathione S-transferase U8 OS=Arabidopsis thaliana GN=GSTU8 PE=2 SV=1
Gh_D11G1391	-5.91258	-3.97076	1.92055	AT3G09270	glutathione S-transferase TAU 8	Q9FQA3	GST23_MAIZE Glutathione transferase GST 23 OS=Zea mays PE=2 SV=1
Gh_A11G1244	-4.13842	-2.91745	1.19262	AT3G09270	glutathione S-transferase TAU 8	Q03662	GSTX1_TOBAC Probable glutathione S-transferase OS=Nicotiana tabacum PE=2 SV=1
Gh_A02G0247	-3.94528	-1.71171	2.19667	AT2G29420	glutathione S-transferase tau 7	Q9ZW24	GSTU7_ARATH Glutathione S-transferase U7 OS=Arabidopsis thaliana GN=GSTU7 PE=2 SV=1
Gh_D02G0315	-3.86159	-1.82024	2.01206	AT2G29420	glutathione S-transferase tau 7	Q9ZW24	GSTU7_ARATH Glutathione S-transferase U7 OS=Arabidopsis thaliana GN=GSTU7 PE=2 SV=1
Gh_D07G2060	-3.5952	-2.14067	1.42074	AT3G09270	glutathione S-transferase TAU 8	Q9FQA3	GST23_MAIZE Glutathione transferase GST 23 OS=Zea mays PE=2 SV=1
Gh_A02G0260	-3.30414	-1.72834	1.54197	AT2G29420	glutathione S-transferase tau 7	Q9FQA3	GST23_MAIZE Glutathione transferase GST 23 OS=Zea mays PE=2 SV=1
Gh_D10G1453	-3.25118	-1.46861	1.749	AT2G29420	glutathione S-transferase tau 7	Q03662	GSTX1_TOBAC Probable glutathione S-transferase OS=Nicotiana tabacum PE=2 SV=1
Gh_A02G0261	-2.99434	-1.67994	1.28255	AT2G29420	glutathione S-transferase tau 7	Q03662	GSTX1_TOBAC Probable glutathione S-transferase OS=Nicotiana tabacum PE=2 SV=1
Gh_D02G0329	-2.59449	-1.26115	1.30792	AT2G29420	glutathione S-transferase tau 7	Q03662	GSTX1_TOBAC Probable glutathione S-transferase OS=Nicotiana tabacum PE=2 SV=1
Gh_A02G0259	-2.56202	-2.10034	0.430072	AT2G29420	glutathione S-transferase tau 7	Q9ZW24	GSTU7_ARATH Glutathione S-transferase U7 OS=Arabidopsis thaliana GN=GSTU7 PE=2 SV=1
Gh_D02G0326	-2.51215	-1.41291	1.07152	AT2G29420	glutathione S-transferase tau 7	Q9ZW24	GSTU7_ARATH Glutathione S-transferase U7 OS=Arabidopsis thaliana GN=GSTU7 PE=2 SV=1
Gh_A02G0258	-2.44741	-1.34775	1.06926	AT2G29420	glutathione S-transferase tau 7	Q9ZW24	GSTU7_ARATH Glutathione S-transferase U7 OS=Arabidopsis thaliana GN=GSTU7 PE=2 SV=1
Gh_D02G0328	-2.22442	-1.2454	0.943158	AT2G29420	glutathione S-transferase tau 7	Q9ZW24	GSTU7_ARATH Glutathione S-transferase U7 OS=Arabidopsis thaliana GN=GSTU7 PE=2 SV=1
Gh_D02G0323	-1.91898	-1.00902	0.876254	AT2G29420	glutathione S-transferase tau 7	Q9ZW24	GSTU7_ARATH Glutathione S-transferase U7 OS=Arabidopsis thaliana GN=GSTU7 PE=2 SV=1
Gh_A02G0263	-1.48916	-1.04964	0.416956	AT2G29420	glutathione S-transferase tau 7	Q9FQA3	GST23_MAIZE Glutathione transferase GST 23 OS=Zea mays PE=2 SV=1
Gh_A11G2032	-1.08615	-0.7166	0.332273	AT2G29420	glutathione S-transferase tau 7	P32110	GSTX6_SOYBN Probable glutathione S-transferase OS=Glycine max GN=HSP26-A PE=2 SV=1
Gh_A02G0262	-8.34687	-2.1404	6.15403	AT2G29420	glutathione S-transferase tau 7	Q9FQA3	GST23_MAIZE Glutathione transferase GST 23 OS=Zea mays PE=2 SV=1
Gh_D13G1617	-3.80062	-2.88089	0.890306	AT1G78380	glutathione S-transferase TAU 19	Q03666	GSTX4_TOBAC Probable glutathione S-transferase OS=Nicotiana tabacum PE=2 SV=1
Gh_D05G3222	-3.22245	-2.22931	0.961486	AT1G17180	glutathione S-transferase TAU 25	Q03666	GSTX4_TOBAC Probable glutathione S-transferase OS=Nicotiana tabacum PE=2 SV=1
Gh_A04G0412	-2.73514	-1.49453	1.21419	AT1G53680	glutathione S-transferase TAU 28	P25317	GSTXA_TOBAC Probable glutathione S-transferase parA OS=Nicotiana tabacum GN=PARA PE=2 SV=1
Gh_D11G1615	-2.24733	-1.48539	0.72666	AT2G30860	glutathione S-transferase PHI 9	O80852	GSTF9_ARATH Glutathione S-transferase F9 OS=Arabidopsis thaliana GN=GSTF9 PE=2 SV=1
Gh_A11G1459	-1.21795	-1.12777	0.0525103	AT2G30860	glutathione S-transferase PHI 9	O80852	GSTF9_ARATH Glutathione S-transferase F9 OS=Arabidopsis thaliana GN=GSTF9 PE=2 SV=1
Gh_A01G2149	-4.03757	-2.60257	1.4076	AT5G02790	Glutathione S-transferase family protein	Q9LZ06	GSTL3_ARATH Glutathione S-transferase L3 OS=Arabidopsis thaliana GN=GSTL3 PE=2 SV=1
Gh_D04G1330	-3.68133	-1.64622	2.00404	AT1G10370	Glutathione S-transferase family protein	Q9FUS8	GSTUH_ARATH Glutathione S-transferase U17 OS=Arabidopsis thaliana GN=GSTU17 PE=2 SV=1
Gh_D09G1511	-3.64351	-1.92575	1.68559	AT5G02790	Glutathione S-transferase family protein	Q9LZ06	GSTL3_ARATH Glutathione S-transferase L3 OS=Arabidopsis thaliana GN=GSTL3 PE=2 SV=1
Gh_A09G1501	-3.43225	-1.54788	1.85154	AT5G02790	Glutathione S-transferase family protein	Q9LZ06	GSTL3_ARATH Glutathione S-transferase L3 OS=Arabidopsis thaliana GN=GSTL3 PE=2 SV=1
Gh_A01G2148	-2.95174	-1.85913	1.0605	AT5G02790	Glutathione S-transferase family protein	Q9LZ06	GSTL3_ARATH Glutathione S-transferase L3 OS=Arabidopsis thaliana GN=GSTL3 PE=2 SV=1
Gh_A04G0830	-2.64382	-0.677139	1.94026	AT1G59700	glutathione S-transferase TAU 16	Q9XIF8	GSTUG_ARATH Glutathione S-transferase U16 OS=Arabidopsis thaliana GN=GSTU16 PE=2 SV=1
Gh_D04G1329	-1.59338	0.570296	2.12965	AT1G10370	Glutathione S-transferase family protein	Q9FUS9	GSTUI_ARATH Glutathione S-transferase U18 OS=Arabidopsis thaliana GN=GSTU18 PE=2 SV=1
Gh_A05G1217	-1.54853	-1.09074	0.427085	AT4G19880	Glutathione S-transferase family protein	P42620	YQJG_ECOLI Glutathionyl-hydroquinone reductase YqjG OS=Escherichia coli (strain K12) GN=yqjG PE=1 SV=1
Gh_D04G1332	-1.18263	-0.366295	0.782472	AT1G10360	glutathione S-transferase TAU 18	Q9FUS9	GSTUI_ARATH Glutathione S-transferase U18 OS=Arabidopsis thaliana GN=GSTU18 PE=2 SV=1
Gh_A11G3130	1.37333	1.4137	0.00547756	AT1G10370	Glutathione S-transferase family protein	Q9FUS8	GSTUH_ARATH Glutathione S-transferase U17 OS=Arabidopsis thaliana GN=GSTU17 PE=2 SV=1
Gh_D11G3426	1.67858	1.37819	-0.335803	AT1G10370	Glutathione S-transferase family protein	Q9FUS8	GSTUH_ARATH Glutathione S-transferase U17 OS=Arabidopsis thaliana GN=GSTU17 PE=2 SV=1
Gh_A04G0829	-8.15971	-2.14812	5.95443	AT1G10370	Glutathione S-transferase family protein	Q9FUS8	GSTUH_ARATH Glutathione S-transferase U17 OS=Arabidopsis thaliana GN=GSTU17 PE=2 SV=1
Gh_D08G1301	-1.80896	-1.36985	0.399974	AT1G02930	glutathione S-transferase 6	P42760	GSTF6_ARATH Glutathione S-transferase F6 OS=Arabidopsis thaliana GN=GSTF6 PE=1 SV=2
Gh_A08G1024	-1.49202	-0.401469	1.06352	AT1G02930	glutathione S-transferase 6	P42760	GSTF6_ARATH Glutathione S-transferase F6 OS=Arabidopsis thaliana GN=GSTF6 PE=1 SV=2
Gh_D08G1956	-1.73112	-0.41986	1.27713	AT4G11600	glutathione peroxidase 6	Q06652	GPX4_CITSI Probable phospholipid hydroperoxide glutathione peroxidase OS=Citrus sinensis GN=CSA PE=1 SV=1
Gh_A08G2385	-1.25352	-0.157249	1.06243	AT4G11600	glutathione peroxidase 6	Q06652	GPX4_CITSI Probable phospholipid hydroperoxide glutathione peroxidase OS=Citrus sinensis GN=CSA PE=1 SV=1
Gh_D08G1994	1.02645	0.673092	-0.388377	AT2G48150	glutathione peroxidase 4	Q8L910	GPX4_ARATH Probable glutathione peroxidase 4 OS=Arabidopsis thaliana GN=GPX4 PE=2 SV=1
Gh_A09G2408	-1.7855	-0.692965	1.05768	AT2G31570	glutathione peroxidase 2	O04922	GPX2_ARATH Probable glutathione peroxidase 2 OS=Arabidopsis thaliana GN=GPX2 PE=1 SV=1
